# Supplementary material for: Allocation factors for meat coproducts: Dataset to perform life cycle assessment at slaughterhouse
Source: Data Brief. 2020 Nov 23;33:106558. doi: 10.1016/j.dib.2020.106558 (PMC7718151; doi:10.1016/j.dib.2020.106558)
Supplement: Supplementary file 13 [file mmc13.zip]

Archive with 1 entries (1 files):
- Supplementary_Files_13.csv
