# Supplementary material for: Allocation factors for meat coproducts: Dataset to perform life cycle assessment at slaughterhouse
Source: Data Brief. 2020 Nov 23;33:106558. doi: 10.1016/j.dib.2020.106558 (PMC7718151; doi:10.1016/j.dib.2020.106558)
Supplement: Supplementary file 13 [file mmc13.zip › Supplementary_Files_13.csv]

Species	Breed	Category	Rearing Method	Coproduct	Destination	Group of tissues	BW(%)	Water (%)	Dry Matter (%)	Lipids (%)	Proteins (%)	Gompertz Coefficient	EBW0	EBWm	EBWsl	FAT0	FATm	FATmax	Rwp	Z1prot	Z2lip	Act_Coeff	Energy parameter for maintenance	Economic Value (€/ton)	Carcass Yield
Bovine	Generic	Generic	Pasture	Abomasum	Human food	GIT	0.2	75	25	5	20	0.012	50	1000	692	0.06	0.3	0.45	3	49.167	55.352	0.17	4.024	2470	0.567
Bovine	Generic	Generic	Pasture	Abomasum fat	Fat and greaves C3	GIT	0.04	20	80	75	5	0.012	50	1000	692	0.06	0.3	0.45	3	49.167	55.352	0.17	4.024	300	0.567
Bovine	Generic	Generic	Pasture	Aponeurosis	Human food	Carcass	2.84	75	25	2	23	0.012	50	1000	692	0.06	0.3	0.45	3	49.167	55.352	0.17	0.354	3310	0.567
Bovine	Generic	Generic	Pasture	Bile	PAP C3	Others	0.01	90	10	2	8	0.012	50	1000	692	0.06	0.3	0.45	3	49.167	55.352	0.17	0.343	283	0.567
Bovine	Generic	Generic	Pasture	Blood	PAP C3	Others	2.41	80	20	2	18	0.012	50	1000	692	0.06	0.3	0.45	3	49.167	55.352	0.17	0.343	736	0.567
Bovine	Generic	Generic	Pasture	Blood	Pet food	Others	0.34	80	20	2	18	0.012	50	1000	692	0.06	0.3	0.45	3	49.167	55.352	0.17	0.343	242	0.567
Bovine	Generic	Generic	Pasture	Bones	Gelatin C3	Carcass	6.36	60	40	15	15	0.012	50	1000	692	0.06	0.3	0.45	3	49.167	55.352	0.17	0.354	10	0.567
Bovine	Generic	Generic	Pasture	Bones of head, brain, eyes and teeth	C1-C2 for disposal	Others	1.5	62	38	2	30	0.012	50	1000	692	0.06	0.3	0.45	3	49.167	55.352	0.17	0.343	0	0.567
Bovine	Generic	Generic	Pasture	Cheek	Human food	Others	0.22	75	25	3	21	0.012	50	1000	692	0.06	0.3	0.45	3	49.167	55.352	0.17	0.343	7250	0.567
Bovine	Generic	Generic	Pasture	Cheek	Human food	Others	0.12	75	25	3	21	0.012	50	1000	692	0.06	0.3	0.45	3	49.167	55.352	0.17	0.343	7250	0.567
Bovine	Generic	Generic	Pasture	Cheek trimmings	Pet food	Others	0.06	75	25	3	21	0.012	50	1000	692	0.06	0.3	0.45	3	49.167	55.352	0.17	0.343	242	0.567
Bovine	Generic	Generic	Pasture	Chops	Pet food	Others	0.16	68	32	2	30	0.012	50	1000	692	0.06	0.3	0.45	3	49.167	55.352	0.17	0.343	242	0.567
Bovine	Generic	Generic	Pasture	Contents of intestines	Spreading/Compost	GIT	2.54	85	15	13	2	0.012	50	1000	692	0.06	0.3	0.45	3	49.167	55.352	0.17	4.024	0	0.567
Bovine	Generic	Generic	Pasture	Contents of the rumen	Spreading/Compost	GIT	4.9	68	32	29	3	0.012	50	1000	692	0.06	0.3	0.45	3	49.167	55.352	0.17	4.024	0	0.567
Bovine	Generic	Generic	Pasture	Ears	PAP C3	Others	0.08	65	35	10	24	0.012	50	1000	692	0.06	0.3	0.45	3	49.167	55.352	0.17	0.343	283	0.567
Bovine	Generic	Generic	Pasture	Esophagus	Pet food	Others	0.11	75	25	4	20	0.012	50	1000	692	0.06	0.3	0.45	3	49.167	55.352	0.17	0.343	242	0.567
Bovine	Generic	Generic	Pasture	Fat	Fat and greaves C3	Carcass	6.81	10	90	88	2	0.012	50	1000	692	0.06	0.3	0.45	3	49.167	55.352	0.17	0.354	300	0.567
Bovine	Generic	Generic	Pasture	Fat around heart	Fat and greaves C3	Others	0.22	10	90	88	2	0.012	50	1000	692	0.06	0.3	0.45	3	49.167	55.352	0.17	0.343	300	0.567
Bovine	Generic	Generic	Pasture	Fat in the kidney	Fat and greaves C3	Others	0.03	10	90	88	2	0.012	50	1000	692	0.06	0.3	0.45	3	49.167	55.352	0.17	0.343	300	0.567
Bovine	Generic	Generic	Pasture	Feet (without hooves)	Gelatin C3	Others	1.45	69	31	5	20	0.012	50	1000	692	0.06	0.3	0.45	3	49.167	55.352	0.17	0.343	10	0.567
Bovine	Generic	Generic	Pasture	Floatation fat	Spreading/Compost	Others	0.91	15	85	84	1	0.012	50	1000	692	0.06	0.3	0.45	3	49.167	55.352	0.17	0.343	0	0.567
Bovine	Generic	Generic	Pasture	Forehead	C1-C2 for disposal	Others	0.03	68	32	2	30	0.012	50	1000	692	0.06	0.3	0.45	3	49.167	55.352	0.17	0.343	0	0.567
Bovine	Generic	Generic	Pasture	Forelock	PAP C3	Others	0.09	20	80	0	79	0.012	50	1000	692	0.06	0.3	0.45	3	49.167	55.352	0.17	0.343	283	0.567
Bovine	Generic	Generic	Pasture	Gallbladder	Pet food	Others	0.04	75	25	5	20	0.012	50	1000	692	0.06	0.3	0.45	3	49.167	55.352	0.17	0.343	242	0.567
Bovine	Generic	Generic	Pasture	Head trimmings	Pet food	Others	0.3	75	25	3	21	0.012	50	1000	692	0.06	0.3	0.45	3	49.167	55.352	0.17	0.343	242	0.567
Bovine	Generic	Generic	Pasture	Heart	Human food	Others	0.36	75	25	3	20	0.012	50	1000	692	0.06	0.3	0.45	3	49.167	55.352	0.17	0.343	700	0.567
Bovine	Generic	Generic	Pasture	Heart trimmings	Pet food	Others	0.04	75	25	3	21	0.012	50	1000	692	0.06	0.3	0.45	3	49.167	55.352	0.17	0.343	242	0.567
Bovine	Generic	Generic	Pasture	Hide	Skin tannery C3	Others	5.68	68	32	2	30	0.012	50	1000	692	0.06	0.3	0.45	3	49.167	55.352	0.17	0.343	5500	0.567
Bovine	Generic	Generic	Pasture	Hooves	PAP C3	Others	0.25	20	80	0	79	0.012	50	1000	692	0.06	0.3	0.45	3	49.167	55.352	0.17	0.343	283	0.567
Bovine	Generic	Generic	Pasture	Horns	PAP C3	Others	0.06	20	80	0	79	0.012	50	1000	692	0.06	0.3	0.45	3	49.167	55.352	0.17	0.343	283	0.567
Bovine	Generic	Generic	Pasture	Kidney	Human food	Others	0.22	75	25	2	21	0.012	50	1000	692	0.06	0.3	0.45	3	49.167	55.352	0.17	0.343	1340	0.567
Bovine	Generic	Generic	Pasture	Large intestine	C1-C2 for disposal	GIT	1.45	75	25	5	20	0.012	50	1000	692	0.06	0.3	0.45	3	49.167	55.352	0.17	4.024	0	0.567
Bovine	Generic	Generic	Pasture	Liver	Human food	Liver	1.47	70	30	5	20	0.012	50	1000	692	0.06	0.3	0.45	3	49.167	55.352	0.17	2.013	1600	0.567
Bovine	Generic	Generic	Pasture	Liver trimmings	Pet food	Liver	0.16	75	25	3	21	0.012	50	1000	692	0.06	0.3	0.45	3	49.167	55.352	0.17	2.013	242	0.567
Bovine	Generic	Generic	Pasture	Lower jaw	PAP C3	Others	0.4	60	40	15	15	0.012	50	1000	692	0.06	0.3	0.45	3	49.167	55.352	0.17	0.343	283	0.567
Bovine	Generic	Generic	Pasture	Lungs	Pet food	Others	0.82	74	26	1	25	0.012	50	1000	692	0.06	0.3	0.45	3	49.167	55.352	0.17	0.343	242	0.567
Bovine	Generic	Generic	Pasture	Mask	Skin tannery C3	Others	0.38	68	32	2	30	0.012	50	1000	692	0.06	0.3	0.45	3	49.167	55.352	0.17	0.343	5500	0.567
Bovine	Generic	Generic	Pasture	Mesenteric fat	C1-C2 for disposal	GIT	1.18	10	90	88	2	0.012	50	1000	692	0.06	0.3	0.45	3	49.167	55.352	0.17	4.024	0	0.567
Bovine	Generic	Generic	Pasture	Muscle	Human food	Carcass	38.04	76	24	5	20	0.012	50	1000	692	0.06	0.3	0.45	3	49.167	55.352	0.17	0.354	5510	0.567
Bovine	Generic	Generic	Pasture	Muzzle	Human food	Others	0.2	68	32	2	30	0.012	50	1000	692	0.06	0.3	0.45	3	49.167	55.352	0.17	0.343	3310	0.567
Bovine	Generic	Generic	Pasture	Omasum	Human food	GIT	0.18	75	25	5	20	0.012	50	1000	692	0.06	0.3	0.45	3	49.167	55.352	0.17	4.024	2470	0.567
Bovine	Generic	Generic	Pasture	Omasum fat	Fat and greaves C3	GIT	0.12	20	80	75	5	0.012	50	1000	692	0.06	0.3	0.45	3	49.167	55.352	0.17	4.024	300	0.567
Bovine	Generic	Generic	Pasture	Rumen and forestomach	Human food	GIT	0.94	75	25	5	20	0.012	50	1000	692	0.06	0.3	0.45	3	49.167	55.352	0.17	4.024	2470	0.567
Bovine	Generic	Generic	Pasture	Rumen fat	Fat and greaves C3	GIT	0.18	10	80	75	5	0.012	50	1000	692	0.06	0.3	0.45	3	49.167	55.352	0.17	4.024	300	0.567
Bovine	Generic	Generic	Pasture	Sanitary seizures	C1-C2 for disposal	Others	0.19	66	34	16	17	0.012	50	1000	692	0.06	0.3	0.45	3	49.167	55.352	0.17	0.343	0	0.567
Bovine	Generic	Generic	Pasture	Screening and sifting wastes	C1-C2 for disposal	Others	0.36	15	85	84	1	0.012	50	1000	692	0.06	0.3	0.45	3	49.167	55.352	0.17	0.343	0	0.567
Bovine	Generic	Generic	Pasture	Small intestine	PAP C3	GIT	1.09	75	25	5	20	0.012	50	1000	692	0.06	0.3	0.45	3	49.167	55.352	0.17	4.024	200	0.567
Bovine	Generic	Generic	Pasture	Spinal cord	C1-C2 for disposal	Others	0.18	75	25	10	10	0.012	50	1000	692	0.06	0.3	0.45	3	49.167	55.352	0.17	0.343	0	0.567
Bovine	Generic	Generic	Pasture	Spinal cord waste	C1-C2 for disposal	Others	0.05	75	25	10	10	0.012	50	1000	692	0.06	0.3	0.45	3	49.167	55.352	0.17	0.343	0	0.567
Bovine	Generic	Generic	Pasture	Spine	C1-C2 for disposal	Carcass	2.72	60	40	15	15	0.012	50	1000	692	0.06	0.3	0.45	3	49.167	55.352	0.17	0.354	0	0.567
Bovine	Generic	Generic	Pasture	Spleen	Pet food	Others	0.22	75	25	4	21	0.012	50	1000	692	0.06	0.3	0.45	3	49.167	55.352	0.17	0.343	242	0.567
Bovine	Generic	Generic	Pasture	Stillborn	PAP C3	GIT	0.55	75	25	2	21	0.012	50	1000	692	0.06	0.3	0.45	3	49.167	55.352	0.17	4.024	0	0.567
Bovine	Generic	Generic	Pasture	Tallow	Fat and greaves C3	Others	5.62	10	90	88	2	0.012	50	1000	692	0.06	0.3	0.45	3	49.167	55.352	0.17	0.343	300	0.567
Bovine	Generic	Generic	Pasture	Tongue	Human food	Others	0.32	72	28	10	16	0.012	50	1000	692	0.06	0.3	0.45	3	49.167	55.352	0.17	0.343	5250	0.567
Bovine	Generic	Generic	Pasture	Tonsil	C1-C2 for disposal	Others	0.04	75	25	12	10	0.012	50	1000	692	0.06	0.3	0.45	3	49.167	55.352	0.17	0.343	0	0.567
Bovine	Generic	Generic	Pasture	Trachea	Pet food	Others	0.14	65	35	5	29	0.012	50	1000	692	0.06	0.3	0.45	3	49.167	55.352	0.17	0.343	242	0.567
Bovine	Generic	Generic	Pasture	Udder	Pet food	Others	1.72	86	14	5	3	0.012	50	1000	692	0.06	0.3	0.45	3	49.167	55.352	0.17	0.343	242	0.567
Bovine	Generic	Generic	Pasture	Upper throat	Pet food	Others	0.12	70	30	5	20	0.012	50	1000	692	0.06	0.3	0.45	3	49.167	55.352	0.17	0.343	242	0.567
Bovine	Generic	Generic	Pasture	Water in the rumen	Spreading/Compost	GIT	2.72	99	1	0	3	0.012	50	1000	692	0.06	0.3	0.45	3	49.167	55.352	0.17	4.024	0	0.567
Bovine	Charolaise	Young Bull	Pasture	Abomasum	Human food	GIT	0.2	75	25	5	20	0.012	50	1000	764	0.06	0.3	0.45	3	49.167	55.352	0.17	4.024	2470	0.58
Bovine	Charolaise	Young Bull	Pasture	Abomasum fat	Fat and greaves C3	GIT	0.04	20	80	75	5	0.012	50	1000	764	0.06	0.3	0.45	3	49.167	55.352	0.17	4.024	300	0.58
Bovine	Charolaise	Young Bull	Pasture	Aponeurosis	Human food	Carcass	2.9	75	25	2	23	0.012	50	1000	764	0.06	0.3	0.45	3	49.167	55.352	0.17	0.354	3310	0.58
Bovine	Charolaise	Young Bull	Pasture	Bile	PAP C3	Others	0.01	90	10	2	8	0.012	50	1000	764	0.06	0.3	0.45	3	49.167	55.352	0.17	0.343	283	0.58
Bovine	Charolaise	Young Bull	Pasture	Blood	PAP C3	Others	2.34	80	20	2	18	0.012	50	1000	764	0.06	0.3	0.45	3	49.167	55.352	0.17	0.343	736	0.58
Bovine	Charolaise	Young Bull	Pasture	Blood	Pet food	Others	0.33	80	20	2	18	0.012	50	1000	764	0.06	0.3	0.45	3	49.167	55.352	0.17	0.343	242	0.58
Bovine	Charolaise	Young Bull	Pasture	Bones	Gelatin C3	Carcass	6.5	60	40	15	15	0.012	50	1000	764	0.06	0.3	0.45	3	49.167	55.352	0.17	0.354	10	0.58
Bovine	Charolaise	Young Bull	Pasture	Bones of head, brain, eyes and teeth	C1-C2 for disposal	Others	1.45	62	38	2	30	0.012	50	1000	764	0.06	0.3	0.45	3	49.167	55.352	0.17	0.343	0	0.58
Bovine	Charolaise	Young Bull	Pasture	Cheek	Human food	Others	0.22	75	25	3	21	0.012	50	1000	764	0.06	0.3	0.45	3	49.167	55.352	0.17	0.343	7250	0.58
Bovine	Charolaise	Young Bull	Pasture	Cheek	Human food	Others	0.12	75	25	3	21	0.012	50	1000	764	0.06	0.3	0.45	3	49.167	55.352	0.17	0.343	7250	0.58
Bovine	Charolaise	Young Bull	Pasture	Cheek trimmings	Pet food	Others	0.06	75	25	3	21	0.012	50	1000	764	0.06	0.3	0.45	3	49.167	55.352	0.17	0.343	242	0.58
Bovine	Charolaise	Young Bull	Pasture	Chops	Pet food	Others	0.16	68	32	2	30	0.012	50	1000	764	0.06	0.3	0.45	3	49.167	55.352	0.17	0.343	242	0.58
Bovine	Charolaise	Young Bull	Pasture	Contents of intestines	Spreading/Compost	GIT	2.47	85	15	13	2	0.012	50	1000	764	0.06	0.3	0.45	3	49.167	55.352	0.17	4.024	0	0.58
Bovine	Charolaise	Young Bull	Pasture	Contents of the rumen	Spreading/Compost	GIT	4.76	68	32	29	3	0.012	50	1000	764	0.06	0.3	0.45	3	49.167	55.352	0.17	4.024	0	0.58
Bovine	Charolaise	Young Bull	Pasture	Ears	PAP C3	Others	0.08	65	35	10	24	0.012	50	1000	764	0.06	0.3	0.45	3	49.167	55.352	0.17	0.343	283	0.58
Bovine	Charolaise	Young Bull	Pasture	Esophagus	Pet food	Others	0.11	75	25	4	20	0.012	50	1000	764	0.06	0.3	0.45	3	49.167	55.352	0.17	0.343	242	0.58
Bovine	Charolaise	Young Bull	Pasture	Fat	Fat and greaves C3	Carcass	6.96	10	90	88	2	0.012	50	1000	764	0.06	0.3	0.45	3	49.167	55.352	0.17	0.354	300	0.58
Bovine	Charolaise	Young Bull	Pasture	Fat around heart	Fat and greaves C3	Others	0.22	10	90	88	2	0.012	50	1000	764	0.06	0.3	0.45	3	49.167	55.352	0.17	0.343	300	0.58
Bovine	Charolaise	Young Bull	Pasture	Fat in the kidney	Fat and greaves C3	Others	0.03	10	90	88	2	0.012	50	1000	764	0.06	0.3	0.45	3	49.167	55.352	0.17	0.343	300	0.58
Bovine	Charolaise	Young Bull	Pasture	Feet (without hooves)	Gelatin C3	Others	1.41	69	31	5	20	0.012	50	1000	764	0.06	0.3	0.45	3	49.167	55.352	0.17	0.343	10	0.58
Bovine	Charolaise	Young Bull	Pasture	Floatation fat	Spreading/Compost	Others	0.88	15	85	84	1	0.012	50	1000	764	0.06	0.3	0.45	3	49.167	55.352	0.17	0.343	0	0.58
Bovine	Charolaise	Young Bull	Pasture	Forehead	C1-C2 for disposal	Others	0.03	68	32	2	30	0.012	50	1000	764	0.06	0.3	0.45	3	49.167	55.352	0.17	0.343	0	0.58
Bovine	Charolaise	Young Bull	Pasture	Forelock	PAP C3	Others	0.09	20	80	0	79	0.012	50	1000	764	0.06	0.3	0.45	3	49.167	55.352	0.17	0.343	283	0.58
Bovine	Charolaise	Young Bull	Pasture	Gallbladder	Pet food	Others	0.04	75	25	5	20	0.012	50	1000	764	0.06	0.3	0.45	3	49.167	55.352	0.17	0.343	242	0.58
Bovine	Charolaise	Young Bull	Pasture	Head trimmings	Pet food	Others	0.29	75	25	3	21	0.012	50	1000	764	0.06	0.3	0.45	3	49.167	55.352	0.17	0.343	242	0.58
Bovine	Charolaise	Young Bull	Pasture	Heart	Human food	Others	0.35	75	25	3	20	0.012	50	1000	764	0.06	0.3	0.45	3	49.167	55.352	0.17	0.343	700	0.58
Bovine	Charolaise	Young Bull	Pasture	Heart trimmings	Pet food	Others	0.04	75	25	3	21	0.012	50	1000	764	0.06	0.3	0.45	3	49.167	55.352	0.17	0.343	242	0.58
Bovine	Charolaise	Young Bull	Pasture	Hide	Skin tannery C3	Others	5.51	68	32	2	30	0.012	50	1000	764	0.06	0.3	0.45	3	49.167	55.352	0.17	0.343	5500	0.58
Bovine	Charolaise	Young Bull	Pasture	Hooves	PAP C3	Others	0.25	20	80	0	79	0.012	50	1000	764	0.06	0.3	0.45	3	49.167	55.352	0.17	0.343	283	0.58
Bovine	Charolaise	Young Bull	Pasture	Horns	PAP C3	Others	0.06	20	80	0	79	0.012	50	1000	764	0.06	0.3	0.45	3	49.167	55.352	0.17	0.343	283	0.58
Bovine	Charolaise	Young Bull	Pasture	Kidney	Human food	Others	0.22	75	25	2	21	0.012	50	1000	764	0.06	0.3	0.45	3	49.167	55.352	0.17	0.343	1340	0.58
Bovine	Charolaise	Young Bull	Pasture	Large intestine	C1-C2 for disposal	GIT	1.41	75	25	5	20	0.012	50	1000	764	0.06	0.3	0.45	3	49.167	55.352	0.17	4.024	0	0.58
Bovine	Charolaise	Young Bull	Pasture	Liver	Human food	Liver	1.43	70	30	5	20	0.012	50	1000	764	0.06	0.3	0.45	3	49.167	55.352	0.17	2.013	1600	0.58
Bovine	Charolaise	Young Bull	Pasture	Liver trimmings	Pet food	Liver	0.16	75	25	3	21	0.012	50	1000	764	0.06	0.3	0.45	3	49.167	55.352	0.17	2.013	242	0.58
Bovine	Charolaise	Young Bull	Pasture	Lower jaw	PAP C3	Others	0.39	60	40	15	15	0.012	50	1000	764	0.06	0.3	0.45	3	49.167	55.352	0.17	0.343	283	0.58
Bovine	Charolaise	Young Bull	Pasture	Lungs	Pet food	Others	0.8	74	26	1	25	0.012	50	1000	764	0.06	0.3	0.45	3	49.167	55.352	0.17	0.343	242	0.58
Bovine	Charolaise	Young Bull	Pasture	Mask	Skin tannery C3	Others	0.37	68	32	2	30	0.012	50	1000	764	0.06	0.3	0.45	3	49.167	55.352	0.17	0.343	5500	0.58
Bovine	Charolaise	Young Bull	Pasture	Mesenteric fat	C1-C2 for disposal	GIT	1.15	10	90	88	2	0.012	50	1000	764	0.06	0.3	0.45	3	49.167	55.352	0.17	4.024	0	0.58
Bovine	Charolaise	Young Bull	Pasture	Muscle	Human food	Carcass	38.86	76	24	5	20	0.012	50	1000	764	0.06	0.3	0.45	3	49.167	55.352	0.17	0.354	5510	0.58
Bovine	Charolaise	Young Bull	Pasture	Muzzle	Human food	Others	0.2	68	32	2	30	0.012	50	1000	764	0.06	0.3	0.45	3	49.167	55.352	0.17	0.343	3310	0.58
Bovine	Charolaise	Young Bull	Pasture	Omasum	Human food	GIT	0.18	75	25	5	20	0.012	50	1000	764	0.06	0.3	0.45	3	49.167	55.352	0.17	4.024	2470	0.58
Bovine	Charolaise	Young Bull	Pasture	Omasum fat	Fat and greaves C3	GIT	0.12	20	80	75	5	0.012	50	1000	764	0.06	0.3	0.45	3	49.167	55.352	0.17	4.024	300	0.58
Bovine	Charolaise	Young Bull	Pasture	Rumen and forestomach	Human food	GIT	0.91	75	25	5	20	0.012	50	1000	764	0.06	0.3	0.45	3	49.167	55.352	0.17	4.024	2470	0.58
Bovine	Charolaise	Young Bull	Pasture	Rumen fat	Fat and greaves C3	GIT	0.18	10	80	75	5	0.012	50	1000	764	0.06	0.3	0.45	3	49.167	55.352	0.17	4.024	300	0.58
Bovine	Charolaise	Young Bull	Pasture	Sanitary seizures	C1-C2 for disposal	Others	0.19	66	34	16	17	0.012	50	1000	764	0.06	0.3	0.45	3	49.167	55.352	0.17	0.343	0	0.58
Bovine	Charolaise	Young Bull	Pasture	Screening and sifting wastes	C1-C2 for disposal	Others	0.35	15	85	84	1	0.012	50	1000	764	0.06	0.3	0.45	3	49.167	55.352	0.17	0.343	0	0.58
Bovine	Charolaise	Young Bull	Pasture	Small intestine	PAP C3	GIT	1.06	75	25	5	20	0.012	50	1000	764	0.06	0.3	0.45	3	49.167	55.352	0.17	4.024	200	0.58
Bovine	Charolaise	Young Bull	Pasture	Spinal cord	C1-C2 for disposal	Others	0.18	75	25	10	10	0.012	50	1000	764	0.06	0.3	0.45	3	49.167	55.352	0.17	0.343	0	0.58
Bovine	Charolaise	Young Bull	Pasture	Spinal cord waste	C1-C2 for disposal	Others	0.05	75	25	10	10	0.012	50	1000	764	0.06	0.3	0.45	3	49.167	55.352	0.17	0.343	0	0.58
Bovine	Charolaise	Young Bull	Pasture	Spine	C1-C2 for disposal	Carcass	2.78	60	40	15	15	0.012	50	1000	764	0.06	0.3	0.45	3	49.167	55.352	0.17	0.354	0	0.58
Bovine	Charolaise	Young Bull	Pasture	Spleen	Pet food	Others	0.22	75	25	4	21	0.012	50	1000	764	0.06	0.3	0.45	3	49.167	55.352	0.17	0.343	242	0.58
Bovine	Charolaise	Young Bull	Pasture	Stillborn	PAP C3	GIT	0.53	75	25	2	21	0.012	50	1000	764	0.06	0.3	0.45	3	49.167	55.352	0.17	4.024	0	0.58
Bovine	Charolaise	Young Bull	Pasture	Tallow	Fat and greaves C3	Others	5.47	10	90	88	2	0.012	50	1000	764	0.06	0.3	0.45	3	49.167	55.352	0.17	0.343	300	0.58
Bovine	Charolaise	Young Bull	Pasture	Tongue	Human food	Others	0.31	72	28	10	16	0.012	50	1000	764	0.06	0.3	0.45	3	49.167	55.352	0.17	0.343	5250	0.58
Bovine	Charolaise	Young Bull	Pasture	Tonsil	C1-C2 for disposal	Others	0.04	75	25	12	10	0.012	50	1000	764	0.06	0.3	0.45	3	49.167	55.352	0.17	0.343	0	0.58
Bovine	Charolaise	Young Bull	Pasture	Trachea	Pet food	Others	0.14	65	35	5	29	0.012	50	1000	764	0.06	0.3	0.45	3	49.167	55.352	0.17	0.343	242	0.58
Bovine	Charolaise	Young Bull	Pasture	Udder	Pet food	Others	1.67	86	14	5	3	0.012	50	1000	764	0.06	0.3	0.45	3	49.167	55.352	0.17	0.343	242	0.58
Bovine	Charolaise	Young Bull	Pasture	Upper throat	Pet food	Others	0.12	70	30	5	20	0.012	50	1000	764	0.06	0.3	0.45	3	49.167	55.352	0.17	0.343	242	0.58
Bovine	Charolaise	Young Bull	Pasture	Water in the rumen	Spreading/Compost	GIT	2.64	99	1	0	3	0.012	50	1000	764	0.06	0.3	0.45	3	49.167	55.352	0.17	4.024	0	0.58
Bovine	Charolaise	Beef	Pasture	Abomasum	Human food	GIT	0.21	75	25	5	20	0.012	50	1000	839	0.06	0.3	0.45	3	49.167	55.352	0.17	4.024	2470	0.56
Bovine	Charolaise	Beef	Pasture	Abomasum fat	Fat and greaves C3	GIT	0.04	20	80	75	5	0.012	50	1000	839	0.06	0.3	0.45	3	49.167	55.352	0.17	4.024	300	0.56
Bovine	Charolaise	Beef	Pasture	Aponeurosis	Human food	Carcass	2.8	75	25	2	23	0.012	50	1000	839	0.06	0.3	0.45	3	49.167	55.352	0.17	0.354	3310	0.56
Bovine	Charolaise	Beef	Pasture	Bile	PAP C3	Others	0.01	90	10	2	8	0.012	50	1000	839	0.06	0.3	0.45	3	49.167	55.352	0.17	0.343	283	0.56
Bovine	Charolaise	Beef	Pasture	Blood	PAP C3	Others	2.45	80	20	2	18	0.012	50	1000	839	0.06	0.3	0.45	3	49.167	55.352	0.17	0.343	736	0.56
Bovine	Charolaise	Beef	Pasture	Blood	Pet food	Others	0.35	80	20	2	18	0.012	50	1000	839	0.06	0.3	0.45	3	49.167	55.352	0.17	0.343	242	0.56
Bovine	Charolaise	Beef	Pasture	Bones	Gelatin C3	Carcass	6.28	60	40	15	15	0.012	50	1000	839	0.06	0.3	0.45	3	49.167	55.352	0.17	0.354	10	0.56
Bovine	Charolaise	Beef	Pasture	Bones of head, brain, eyes and teeth	C1-C2 for disposal	Others	1.52	62	38	2	30	0.012	50	1000	839	0.06	0.3	0.45	3	49.167	55.352	0.17	0.343	0	0.56
Bovine	Charolaise	Beef	Pasture	Cheek	Human food	Others	0.23	75	25	3	21	0.012	50	1000	839	0.06	0.3	0.45	3	49.167	55.352	0.17	0.343	7250	0.56
Bovine	Charolaise	Beef	Pasture	Cheek	Human food	Others	0.12	75	25	3	21	0.012	50	1000	839	0.06	0.3	0.45	3	49.167	55.352	0.17	0.343	7250	0.56
Bovine	Charolaise	Beef	Pasture	Cheek trimmings	Pet food	Others	0.06	75	25	3	21	0.012	50	1000	839	0.06	0.3	0.45	3	49.167	55.352	0.17	0.343	242	0.56
Bovine	Charolaise	Beef	Pasture	Chops	Pet food	Others	0.16	68	32	2	30	0.012	50	1000	839	0.06	0.3	0.45	3	49.167	55.352	0.17	0.343	242	0.56
Bovine	Charolaise	Beef	Pasture	Contents of intestines	Spreading/Compost	GIT	2.58	85	15	13	2	0.012	50	1000	839	0.06	0.3	0.45	3	49.167	55.352	0.17	4.024	0	0.56
Bovine	Charolaise	Beef	Pasture	Contents of the rumen	Spreading/Compost	GIT	4.98	68	32	29	3	0.012	50	1000	839	0.06	0.3	0.45	3	49.167	55.352	0.17	4.024	0	0.56
Bovine	Charolaise	Beef	Pasture	Ears	PAP C3	Others	0.08	65	35	10	24	0.012	50	1000	839	0.06	0.3	0.45	3	49.167	55.352	0.17	0.343	283	0.56
Bovine	Charolaise	Beef	Pasture	Esophagus	Pet food	Others	0.11	75	25	4	20	0.012	50	1000	839	0.06	0.3	0.45	3	49.167	55.352	0.17	0.343	242	0.56
Bovine	Charolaise	Beef	Pasture	Fat	Fat and greaves C3	Carcass	6.72	10	90	88	2	0.012	50	1000	839	0.06	0.3	0.45	3	49.167	55.352	0.17	0.354	300	0.56
Bovine	Charolaise	Beef	Pasture	Fat around heart	Fat and greaves C3	Others	0.23	10	90	88	2	0.012	50	1000	839	0.06	0.3	0.45	3	49.167	55.352	0.17	0.343	300	0.56
Bovine	Charolaise	Beef	Pasture	Fat in the kidney	Fat and greaves C3	Others	0.03	10	90	88	2	0.012	50	1000	839	0.06	0.3	0.45	3	49.167	55.352	0.17	0.343	300	0.56
Bovine	Charolaise	Beef	Pasture	Feet (without hooves)	Gelatin C3	Others	1.47	69	31	5	20	0.012	50	1000	839	0.06	0.3	0.45	3	49.167	55.352	0.17	0.343	10	0.56
Bovine	Charolaise	Beef	Pasture	Floatation fat	Spreading/Compost	Others	0.93	15	85	84	1	0.012	50	1000	839	0.06	0.3	0.45	3	49.167	55.352	0.17	0.343	0	0.56
Bovine	Charolaise	Beef	Pasture	Forehead	C1-C2 for disposal	Others	0.03	68	32	2	30	0.012	50	1000	839	0.06	0.3	0.45	3	49.167	55.352	0.17	0.343	0	0.56
Bovine	Charolaise	Beef	Pasture	Forelock	PAP C3	Others	0.09	20	80	0	79	0.012	50	1000	839	0.06	0.3	0.45	3	49.167	55.352	0.17	0.343	283	0.56
Bovine	Charolaise	Beef	Pasture	Gallbladder	Pet food	Others	0.04	75	25	5	20	0.012	50	1000	839	0.06	0.3	0.45	3	49.167	55.352	0.17	0.343	242	0.56
Bovine	Charolaise	Beef	Pasture	Head trimmings	Pet food	Others	0.31	75	25	3	21	0.012	50	1000	839	0.06	0.3	0.45	3	49.167	55.352	0.17	0.343	242	0.56
Bovine	Charolaise	Beef	Pasture	Heart	Human food	Others	0.37	75	25	3	20	0.012	50	1000	839	0.06	0.3	0.45	3	49.167	55.352	0.17	0.343	700	0.56
Bovine	Charolaise	Beef	Pasture	Heart trimmings	Pet food	Others	0.04	75	25	3	21	0.012	50	1000	839	0.06	0.3	0.45	3	49.167	55.352	0.17	0.343	242	0.56
Bovine	Charolaise	Beef	Pasture	Hide	Skin tannery C3	Others	5.78	68	32	2	30	0.012	50	1000	839	0.06	0.3	0.45	3	49.167	55.352	0.17	0.343	5500	0.56
Bovine	Charolaise	Beef	Pasture	Hooves	PAP C3	Others	0.26	20	80	0	79	0.012	50	1000	839	0.06	0.3	0.45	3	49.167	55.352	0.17	0.343	283	0.56
Bovine	Charolaise	Beef	Pasture	Horns	PAP C3	Others	0.06	20	80	0	79	0.012	50	1000	839	0.06	0.3	0.45	3	49.167	55.352	0.17	0.343	283	0.56
Bovine	Charolaise	Beef	Pasture	Kidney	Human food	Others	0.23	75	25	2	21	0.012	50	1000	839	0.06	0.3	0.45	3	49.167	55.352	0.17	0.343	1340	0.56
Bovine	Charolaise	Beef	Pasture	Large intestine	C1-C2 for disposal	GIT	1.47	75	25	5	20	0.012	50	1000	839	0.06	0.3	0.45	3	49.167	55.352	0.17	4.024	0	0.56
Bovine	Charolaise	Beef	Pasture	Liver	Human food	Liver	1.49	70	30	5	20	0.012	50	1000	839	0.06	0.3	0.45	3	49.167	55.352	0.17	2.013	1600	0.56
Bovine	Charolaise	Beef	Pasture	Liver trimmings	Pet food	Liver	0.16	75	25	3	21	0.012	50	1000	839	0.06	0.3	0.45	3	49.167	55.352	0.17	2.013	242	0.56
Bovine	Charolaise	Beef	Pasture	Lower jaw	PAP C3	Others	0.41	60	40	15	15	0.012	50	1000	839	0.06	0.3	0.45	3	49.167	55.352	0.17	0.343	283	0.56
Bovine	Charolaise	Beef	Pasture	Lungs	Pet food	Others	0.83	74	26	1	25	0.012	50	1000	839	0.06	0.3	0.45	3	49.167	55.352	0.17	0.343	242	0.56
Bovine	Charolaise	Beef	Pasture	Mask	Skin tannery C3	Others	0.39	68	32	2	30	0.012	50	1000	839	0.06	0.3	0.45	3	49.167	55.352	0.17	0.343	5500	0.56
Bovine	Charolaise	Beef	Pasture	Mesenteric fat	C1-C2 for disposal	GIT	1.2	10	90	88	2	0.012	50	1000	839	0.06	0.3	0.45	3	49.167	55.352	0.17	4.024	0	0.56
Bovine	Charolaise	Beef	Pasture	Muscle	Human food	Carcass	37.52	76	24	5	20	0.012	50	1000	839	0.06	0.3	0.45	3	49.167	55.352	0.17	0.354	5510	0.56
Bovine	Charolaise	Beef	Pasture	Muzzle	Human food	Others	0.21	68	32	2	30	0.012	50	1000	839	0.06	0.3	0.45	3	49.167	55.352	0.17	0.343	3310	0.56
Bovine	Charolaise	Beef	Pasture	Omasum	Human food	GIT	0.19	75	25	5	20	0.012	50	1000	839	0.06	0.3	0.45	3	49.167	55.352	0.17	4.024	2470	0.56
Bovine	Charolaise	Beef	Pasture	Omasum fat	Fat and greaves C3	GIT	0.12	20	80	75	5	0.012	50	1000	839	0.06	0.3	0.45	3	49.167	55.352	0.17	4.024	300	0.56
Bovine	Charolaise	Beef	Pasture	Rumen and forestomach	Human food	GIT	0.96	75	25	5	20	0.012	50	1000	839	0.06	0.3	0.45	3	49.167	55.352	0.17	4.024	2470	0.56
Bovine	Charolaise	Beef	Pasture	Rumen fat	Fat and greaves C3	GIT	0.19	10	80	75	5	0.012	50	1000	839	0.06	0.3	0.45	3	49.167	55.352	0.17	4.024	300	0.56
Bovine	Charolaise	Beef	Pasture	Sanitary seizures	C1-C2 for disposal	Others	0.2	66	34	16	17	0.012	50	1000	839	0.06	0.3	0.45	3	49.167	55.352	0.17	0.343	0	0.56
Bovine	Charolaise	Beef	Pasture	Screening and sifting wastes	C1-C2 for disposal	Others	0.37	15	85	84	1	0.012	50	1000	839	0.06	0.3	0.45	3	49.167	55.352	0.17	0.343	0	0.56
Bovine	Charolaise	Beef	Pasture	Small intestine	PAP C3	GIT	1.11	75	25	5	20	0.012	50	1000	839	0.06	0.3	0.45	3	49.167	55.352	0.17	4.024	200	0.56
Bovine	Charolaise	Beef	Pasture	Spinal cord	C1-C2 for disposal	Others	0.19	75	25	10	10	0.012	50	1000	839	0.06	0.3	0.45	3	49.167	55.352	0.17	0.343	0	0.56
Bovine	Charolaise	Beef	Pasture	Spinal cord waste	C1-C2 for disposal	Others	0.05	75	25	10	10	0.012	50	1000	839	0.06	0.3	0.45	3	49.167	55.352	0.17	0.343	0	0.56
Bovine	Charolaise	Beef	Pasture	Spine	C1-C2 for disposal	Carcass	2.68	60	40	15	15	0.012	50	1000	839	0.06	0.3	0.45	3	49.167	55.352	0.17	0.354	0	0.56
Bovine	Charolaise	Beef	Pasture	Spleen	Pet food	Others	0.23	75	25	4	21	0.012	50	1000	839	0.06	0.3	0.45	3	49.167	55.352	0.17	0.343	242	0.56
Bovine	Charolaise	Beef	Pasture	Stillborn	PAP C3	GIT	0.56	75	25	2	21	0.012	50	1000	839	0.06	0.3	0.45	3	49.167	55.352	0.17	4.024	0	0.56
Bovine	Charolaise	Beef	Pasture	Tallow	Fat and greaves C3	Others	5.73	10	90	88	2	0.012	50	1000	839	0.06	0.3	0.45	3	49.167	55.352	0.17	0.343	300	0.56
Bovine	Charolaise	Beef	Pasture	Tongue	Human food	Others	0.33	72	28	10	16	0.012	50	1000	839	0.06	0.3	0.45	3	49.167	55.352	0.17	0.343	5250	0.56
Bovine	Charolaise	Beef	Pasture	Tonsil	C1-C2 for disposal	Others	0.04	75	25	12	10	0.012	50	1000	839	0.06	0.3	0.45	3	49.167	55.352	0.17	0.343	0	0.56
Bovine	Charolaise	Beef	Pasture	Trachea	Pet food	Others	0.14	65	35	5	29	0.012	50	1000	839	0.06	0.3	0.45	3	49.167	55.352	0.17	0.343	242	0.56
Bovine	Charolaise	Beef	Pasture	Udder	Pet food	Others	1.75	86	14	5	3	0.012	50	1000	839	0.06	0.3	0.45	3	49.167	55.352	0.17	0.343	242	0.56
Bovine	Charolaise	Beef	Pasture	Upper throat	Pet food	Others	0.12	70	30	5	20	0.012	50	1000	839	0.06	0.3	0.45	3	49.167	55.352	0.17	0.343	242	0.56
Bovine	Charolaise	Beef	Pasture	Water in the rumen	Spreading/Compost	GIT	2.77	99	1	0	3	0.012	50	1000	839	0.06	0.3	0.45	3	49.167	55.352	0.17	4.024	0	0.56
Bovine	Charolaise	Heifer	Pasture	Abomasum	Human food	GIT	0.21	75	25	5	20	0.012	50	1000	718	0.06	0.3	0.45	3	49.167	55.352	0.17	4.024	2470	0.55
Bovine	Charolaise	Heifer	Pasture	Abomasum fat	Fat and greaves C3	GIT	0.04	20	80	75	5	0.012	50	1000	718	0.06	0.3	0.45	3	49.167	55.352	0.17	4.024	300	0.55
Bovine	Charolaise	Heifer	Pasture	Aponeurosis	Human food	Carcass	2.75	75	25	2	23	0.012	50	1000	718	0.06	0.3	0.45	3	49.167	55.352	0.17	0.354	3310	0.55
Bovine	Charolaise	Heifer	Pasture	Bile	PAP C3	Others	0.01	90	10	2	8	0.012	50	1000	718	0.06	0.3	0.45	3	49.167	55.352	0.17	0.343	283	0.55
Bovine	Charolaise	Heifer	Pasture	Blood	PAP C3	Others	2.51	80	20	2	18	0.012	50	1000	718	0.06	0.3	0.45	3	49.167	55.352	0.17	0.343	736	0.55
Bovine	Charolaise	Heifer	Pasture	Blood	Pet food	Others	0.36	80	20	2	18	0.012	50	1000	718	0.06	0.3	0.45	3	49.167	55.352	0.17	0.343	242	0.55
Bovine	Charolaise	Heifer	Pasture	Bones	Gelatin C3	Carcass	6.16	60	40	15	15	0.012	50	1000	718	0.06	0.3	0.45	3	49.167	55.352	0.17	0.354	10	0.55
Bovine	Charolaise	Heifer	Pasture	Bones of head, brain, eyes and teeth	C1-C2 for disposal	Others	1.56	62	38	2	30	0.012	50	1000	718	0.06	0.3	0.45	3	49.167	55.352	0.17	0.343	0	0.55
Bovine	Charolaise	Heifer	Pasture	Cheek	Human food	Others	0.23	75	25	3	21	0.012	50	1000	718	0.06	0.3	0.45	3	49.167	55.352	0.17	0.343	7250	0.55
Bovine	Charolaise	Heifer	Pasture	Cheek	Human food	Others	0.13	75	25	3	21	0.012	50	1000	718	0.06	0.3	0.45	3	49.167	55.352	0.17	0.343	7250	0.55
Bovine	Charolaise	Heifer	Pasture	Cheek trimmings	Pet food	Others	0.06	75	25	3	21	0.012	50	1000	718	0.06	0.3	0.45	3	49.167	55.352	0.17	0.343	242	0.55
Bovine	Charolaise	Heifer	Pasture	Chops	Pet food	Others	0.17	68	32	2	30	0.012	50	1000	718	0.06	0.3	0.45	3	49.167	55.352	0.17	0.343	242	0.55
Bovine	Charolaise	Heifer	Pasture	Contents of intestines	Spreading/Compost	GIT	2.64	85	15	13	2	0.012	50	1000	718	0.06	0.3	0.45	3	49.167	55.352	0.17	4.024	0	0.55
Bovine	Charolaise	Heifer	Pasture	Contents of the rumen	Spreading/Compost	GIT	5.1	68	32	29	3	0.012	50	1000	718	0.06	0.3	0.45	3	49.167	55.352	0.17	4.024	0	0.55
Bovine	Charolaise	Heifer	Pasture	Ears	PAP C3	Others	0.08	65	35	10	24	0.012	50	1000	718	0.06	0.3	0.45	3	49.167	55.352	0.17	0.343	283	0.55
Bovine	Charolaise	Heifer	Pasture	Esophagus	Pet food	Others	0.12	75	25	4	20	0.012	50	1000	718	0.06	0.3	0.45	3	49.167	55.352	0.17	0.343	242	0.55
Bovine	Charolaise	Heifer	Pasture	Fat	Fat and greaves C3	Carcass	6.6	10	90	88	2	0.012	50	1000	718	0.06	0.3	0.45	3	49.167	55.352	0.17	0.354	300	0.55
Bovine	Charolaise	Heifer	Pasture	Fat around heart	Fat and greaves C3	Others	0.23	10	90	88	2	0.012	50	1000	718	0.06	0.3	0.45	3	49.167	55.352	0.17	0.343	300	0.55
Bovine	Charolaise	Heifer	Pasture	Fat in the kidney	Fat and greaves C3	Others	0.03	10	90	88	2	0.012	50	1000	718	0.06	0.3	0.45	3	49.167	55.352	0.17	0.343	300	0.55
Bovine	Charolaise	Heifer	Pasture	Feet (without hooves)	Gelatin C3	Others	1.51	69	31	5	20	0.012	50	1000	718	0.06	0.3	0.45	3	49.167	55.352	0.17	0.343	10	0.55
Bovine	Charolaise	Heifer	Pasture	Floatation fat	Spreading/Compost	Others	0.95	15	85	84	1	0.012	50	1000	718	0.06	0.3	0.45	3	49.167	55.352	0.17	0.343	0	0.55
Bovine	Charolaise	Heifer	Pasture	Forehead	C1-C2 for disposal	Others	0.03	68	32	2	30	0.012	50	1000	718	0.06	0.3	0.45	3	49.167	55.352	0.17	0.343	0	0.55
Bovine	Charolaise	Heifer	Pasture	Forelock	PAP C3	Others	0.09	20	80	0	79	0.012	50	1000	718	0.06	0.3	0.45	3	49.167	55.352	0.17	0.343	283	0.55
Bovine	Charolaise	Heifer	Pasture	Gallbladder	Pet food	Others	0.04	75	25	5	20	0.012	50	1000	718	0.06	0.3	0.45	3	49.167	55.352	0.17	0.343	242	0.55
Bovine	Charolaise	Heifer	Pasture	Head trimmings	Pet food	Others	0.32	75	25	3	21	0.012	50	1000	718	0.06	0.3	0.45	3	49.167	55.352	0.17	0.343	242	0.55
Bovine	Charolaise	Heifer	Pasture	Heart	Human food	Others	0.38	75	25	3	20	0.012	50	1000	718	0.06	0.3	0.45	3	49.167	55.352	0.17	0.343	700	0.55
Bovine	Charolaise	Heifer	Pasture	Heart trimmings	Pet food	Others	0.04	75	25	3	21	0.012	50	1000	718	0.06	0.3	0.45	3	49.167	55.352	0.17	0.343	242	0.55
Bovine	Charolaise	Heifer	Pasture	Hide	Skin tannery C3	Others	5.91	68	32	2	30	0.012	50	1000	718	0.06	0.3	0.45	3	49.167	55.352	0.17	0.343	5500	0.55
Bovine	Charolaise	Heifer	Pasture	Hooves	PAP C3	Others	0.26	20	80	0	79	0.012	50	1000	718	0.06	0.3	0.45	3	49.167	55.352	0.17	0.343	283	0.55
Bovine	Charolaise	Heifer	Pasture	Horns	PAP C3	Others	0.06	20	80	0	79	0.012	50	1000	718	0.06	0.3	0.45	3	49.167	55.352	0.17	0.343	283	0.55
Bovine	Charolaise	Heifer	Pasture	Kidney	Human food	Others	0.23	75	25	2	21	0.012	50	1000	718	0.06	0.3	0.45	3	49.167	55.352	0.17	0.343	1340	0.55
Bovine	Charolaise	Heifer	Pasture	Large intestine	C1-C2 for disposal	GIT	1.51	75	25	5	20	0.012	50	1000	718	0.06	0.3	0.45	3	49.167	55.352	0.17	4.024	0	0.55
Bovine	Charolaise	Heifer	Pasture	Liver	Human food	Liver	1.53	70	30	5	20	0.012	50	1000	718	0.06	0.3	0.45	3	49.167	55.352	0.17	2.013	1600	0.55
Bovine	Charolaise	Heifer	Pasture	Liver trimmings	Pet food	Liver	0.17	75	25	3	21	0.012	50	1000	718	0.06	0.3	0.45	3	49.167	55.352	0.17	2.013	242	0.55
Bovine	Charolaise	Heifer	Pasture	Lower jaw	PAP C3	Others	0.42	60	40	15	15	0.012	50	1000	718	0.06	0.3	0.45	3	49.167	55.352	0.17	0.343	283	0.55
Bovine	Charolaise	Heifer	Pasture	Lungs	Pet food	Others	0.85	74	26	1	25	0.012	50	1000	718	0.06	0.3	0.45	3	49.167	55.352	0.17	0.343	242	0.55
Bovine	Charolaise	Heifer	Pasture	Mask	Skin tannery C3	Others	0.4	68	32	2	30	0.012	50	1000	718	0.06	0.3	0.45	3	49.167	55.352	0.17	0.343	5500	0.55
Bovine	Charolaise	Heifer	Pasture	Mesenteric fat	C1-C2 for disposal	GIT	1.23	10	90	88	2	0.012	50	1000	718	0.06	0.3	0.45	3	49.167	55.352	0.17	4.024	0	0.55
Bovine	Charolaise	Heifer	Pasture	Muscle	Human food	Carcass	36.85	76	24	5	20	0.012	50	1000	718	0.06	0.3	0.45	3	49.167	55.352	0.17	0.354	5510	0.55
Bovine	Charolaise	Heifer	Pasture	Muzzle	Human food	Others	0.21	68	32	2	30	0.012	50	1000	718	0.06	0.3	0.45	3	49.167	55.352	0.17	0.343	3310	0.55
Bovine	Charolaise	Heifer	Pasture	Omasum	Human food	GIT	0.19	75	25	5	20	0.012	50	1000	718	0.06	0.3	0.45	3	49.167	55.352	0.17	4.024	2470	0.55
Bovine	Charolaise	Heifer	Pasture	Omasum fat	Fat and greaves C3	GIT	0.13	20	80	75	5	0.012	50	1000	718	0.06	0.3	0.45	3	49.167	55.352	0.17	4.024	300	0.55
Bovine	Charolaise	Heifer	Pasture	Rumen and forestomach	Human food	GIT	0.98	75	25	5	20	0.012	50	1000	718	0.06	0.3	0.45	3	49.167	55.352	0.17	4.024	2470	0.55
Bovine	Charolaise	Heifer	Pasture	Rumen fat	Fat and greaves C3	GIT	0.19	10	80	75	5	0.012	50	1000	718	0.06	0.3	0.45	3	49.167	55.352	0.17	4.024	300	0.55
Bovine	Charolaise	Heifer	Pasture	Sanitary seizures	C1-C2 for disposal	Others	0.2	66	34	16	17	0.012	50	1000	718	0.06	0.3	0.45	3	49.167	55.352	0.17	0.343	0	0.55
Bovine	Charolaise	Heifer	Pasture	Screening and sifting wastes	C1-C2 for disposal	Others	0.38	15	85	84	1	0.012	50	1000	718	0.06	0.3	0.45	3	49.167	55.352	0.17	0.343	0	0.55
Bovine	Charolaise	Heifer	Pasture	Small intestine	PAP C3	GIT	1.14	75	25	5	20	0.012	50	1000	718	0.06	0.3	0.45	3	49.167	55.352	0.17	4.024	200	0.55
Bovine	Charolaise	Heifer	Pasture	Spinal cord	C1-C2 for disposal	Others	0.19	75	25	10	10	0.012	50	1000	718	0.06	0.3	0.45	3	49.167	55.352	0.17	0.343	0	0.55
Bovine	Charolaise	Heifer	Pasture	Spinal cord waste	C1-C2 for disposal	Others	0.05	75	25	10	10	0.012	50	1000	718	0.06	0.3	0.45	3	49.167	55.352	0.17	0.343	0	0.55
Bovine	Charolaise	Heifer	Pasture	Spine	C1-C2 for disposal	Carcass	2.64	60	40	15	15	0.012	50	1000	718	0.06	0.3	0.45	3	49.167	55.352	0.17	0.354	0	0.55
Bovine	Charolaise	Heifer	Pasture	Spleen	Pet food	Others	0.23	75	25	4	21	0.012	50	1000	718	0.06	0.3	0.45	3	49.167	55.352	0.17	0.343	242	0.55
Bovine	Charolaise	Heifer	Pasture	Stillborn	PAP C3	GIT	0.57	75	25	2	21	0.012	50	1000	718	0.06	0.3	0.45	3	49.167	55.352	0.17	4.024	0	0.55
Bovine	Charolaise	Heifer	Pasture	Tallow	Fat and greaves C3	Others	5.86	10	90	88	2	0.012	50	1000	718	0.06	0.3	0.45	3	49.167	55.352	0.17	0.343	300	0.55
Bovine	Charolaise	Heifer	Pasture	Tongue	Human food	Others	0.34	72	28	10	16	0.012	50	1000	718	0.06	0.3	0.45	3	49.167	55.352	0.17	0.343	5250	0.55
Bovine	Charolaise	Heifer	Pasture	Tonsil	C1-C2 for disposal	Others	0.04	75	25	12	10	0.012	50	1000	718	0.06	0.3	0.45	3	49.167	55.352	0.17	0.343	0	0.55
Bovine	Charolaise	Heifer	Pasture	Trachea	Pet food	Others	0.15	65	35	5	29	0.012	50	1000	718	0.06	0.3	0.45	3	49.167	55.352	0.17	0.343	242	0.55
Bovine	Charolaise	Heifer	Pasture	Udder	Pet food	Others	1.79	86	14	5	3	0.012	50	1000	718	0.06	0.3	0.45	3	49.167	55.352	0.17	0.343	242	0.55
Bovine	Charolaise	Heifer	Pasture	Upper throat	Pet food	Others	0.13	70	30	5	20	0.012	50	1000	718	0.06	0.3	0.45	3	49.167	55.352	0.17	0.343	242	0.55
Bovine	Charolaise	Heifer	Pasture	Water in the rumen	Spreading/Compost	GIT	2.83	99	1	0	3	0.012	50	1000	718	0.06	0.3	0.45	3	49.167	55.352	0.17	4.024	0	0.55
Bovine	Charolaise	Cull Cow	Pasture	Abomasum	Human food	GIT	0.22	75	25	5	20	0.012	50	1000	804	0.06	0.3	0.45	3	49.167	55.352	0.17	4.024	2470	0.53
Bovine	Charolaise	Cull Cow	Pasture	Abomasum fat	Fat and greaves C3	GIT	0.04	20	80	75	5	0.012	50	1000	804	0.06	0.3	0.45	3	49.167	55.352	0.17	4.024	300	0.53
Bovine	Charolaise	Cull Cow	Pasture	Aponeurosis	Human food	Carcass	2.65	75	25	2	23	0.012	50	1000	804	0.06	0.3	0.45	3	49.167	55.352	0.17	0.354	3310	0.53
Bovine	Charolaise	Cull Cow	Pasture	Bile	PAP C3	Others	0.01	90	10	2	8	0.012	50	1000	804	0.06	0.3	0.45	3	49.167	55.352	0.17	0.343	283	0.53
Bovine	Charolaise	Cull Cow	Pasture	Blood	PAP C3	Others	2.62	80	20	2	18	0.012	50	1000	804	0.06	0.3	0.45	3	49.167	55.352	0.17	0.343	736	0.53
Bovine	Charolaise	Cull Cow	Pasture	Blood	Pet food	Others	0.37	80	20	2	18	0.012	50	1000	804	0.06	0.3	0.45	3	49.167	55.352	0.17	0.343	242	0.53
Bovine	Charolaise	Cull Cow	Pasture	Bones	Gelatin C3	Carcass	5.94	60	40	15	15	0.012	50	1000	804	0.06	0.3	0.45	3	49.167	55.352	0.17	0.354	10	0.53
Bovine	Charolaise	Cull Cow	Pasture	Bones of head, brain, eyes and teeth	C1-C2 for disposal	Others	1.63	62	38	2	30	0.012	50	1000	804	0.06	0.3	0.45	3	49.167	55.352	0.17	0.343	0	0.53
Bovine	Charolaise	Cull Cow	Pasture	Cheek	Human food	Others	0.24	75	25	3	21	0.012	50	1000	804	0.06	0.3	0.45	3	49.167	55.352	0.17	0.343	7250	0.53
Bovine	Charolaise	Cull Cow	Pasture	Cheek	Human food	Others	0.13	75	25	3	21	0.012	50	1000	804	0.06	0.3	0.45	3	49.167	55.352	0.17	0.343	7250	0.53
Bovine	Charolaise	Cull Cow	Pasture	Cheek trimmings	Pet food	Others	0.07	75	25	3	21	0.012	50	1000	804	0.06	0.3	0.45	3	49.167	55.352	0.17	0.343	242	0.53
Bovine	Charolaise	Cull Cow	Pasture	Chops	Pet food	Others	0.18	68	32	2	30	0.012	50	1000	804	0.06	0.3	0.45	3	49.167	55.352	0.17	0.343	242	0.53
Bovine	Charolaise	Cull Cow	Pasture	Contents of intestines	Spreading/Compost	GIT	2.76	85	15	13	2	0.012	50	1000	804	0.06	0.3	0.45	3	49.167	55.352	0.17	4.024	0	0.53
Bovine	Charolaise	Cull Cow	Pasture	Contents of the rumen	Spreading/Compost	GIT	5.32	68	32	29	3	0.012	50	1000	804	0.06	0.3	0.45	3	49.167	55.352	0.17	4.024	0	0.53
Bovine	Charolaise	Cull Cow	Pasture	Ears	PAP C3	Others	0.09	65	35	10	24	0.012	50	1000	804	0.06	0.3	0.45	3	49.167	55.352	0.17	0.343	283	0.53
Bovine	Charolaise	Cull Cow	Pasture	Esophagus	Pet food	Others	0.12	75	25	4	20	0.012	50	1000	804	0.06	0.3	0.45	3	49.167	55.352	0.17	0.343	242	0.53
Bovine	Charolaise	Cull Cow	Pasture	Fat	Fat and greaves C3	Carcass	6.36	10	90	88	2	0.012	50	1000	804	0.06	0.3	0.45	3	49.167	55.352	0.17	0.354	300	0.53
Bovine	Charolaise	Cull Cow	Pasture	Fat around heart	Fat and greaves C3	Others	0.24	10	90	88	2	0.012	50	1000	804	0.06	0.3	0.45	3	49.167	55.352	0.17	0.343	300	0.53
Bovine	Charolaise	Cull Cow	Pasture	Fat in the kidney	Fat and greaves C3	Others	0.03	10	90	88	2	0.012	50	1000	804	0.06	0.3	0.45	3	49.167	55.352	0.17	0.343	300	0.53
Bovine	Charolaise	Cull Cow	Pasture	Feet (without hooves)	Gelatin C3	Others	1.57	69	31	5	20	0.012	50	1000	804	0.06	0.3	0.45	3	49.167	55.352	0.17	0.343	10	0.53
Bovine	Charolaise	Cull Cow	Pasture	Floatation fat	Spreading/Compost	Others	0.99	15	85	84	1	0.012	50	1000	804	0.06	0.3	0.45	3	49.167	55.352	0.17	0.343	0	0.53
Bovine	Charolaise	Cull Cow	Pasture	Forehead	C1-C2 for disposal	Others	0.03	68	32	2	30	0.012	50	1000	804	0.06	0.3	0.45	3	49.167	55.352	0.17	0.343	0	0.53
Bovine	Charolaise	Cull Cow	Pasture	Forelock	PAP C3	Others	0.1	20	80	0	79	0.012	50	1000	804	0.06	0.3	0.45	3	49.167	55.352	0.17	0.343	283	0.53
Bovine	Charolaise	Cull Cow	Pasture	Gallbladder	Pet food	Others	0.04	75	25	5	20	0.012	50	1000	804	0.06	0.3	0.45	3	49.167	55.352	0.17	0.343	242	0.53
Bovine	Charolaise	Cull Cow	Pasture	Head trimmings	Pet food	Others	0.33	75	25	3	21	0.012	50	1000	804	0.06	0.3	0.45	3	49.167	55.352	0.17	0.343	242	0.53
Bovine	Charolaise	Cull Cow	Pasture	Heart	Human food	Others	0.4	75	25	3	20	0.012	50	1000	804	0.06	0.3	0.45	3	49.167	55.352	0.17	0.343	700	0.53
Bovine	Charolaise	Cull Cow	Pasture	Heart trimmings	Pet food	Others	0.04	75	25	3	21	0.012	50	1000	804	0.06	0.3	0.45	3	49.167	55.352	0.17	0.343	242	0.53
Bovine	Charolaise	Cull Cow	Pasture	Hide	Skin tannery C3	Others	6.17	68	32	2	30	0.012	50	1000	804	0.06	0.3	0.45	3	49.167	55.352	0.17	0.343	5500	0.53
Bovine	Charolaise	Cull Cow	Pasture	Hooves	PAP C3	Others	0.27	20	80	0	79	0.012	50	1000	804	0.06	0.3	0.45	3	49.167	55.352	0.17	0.343	283	0.53
Bovine	Charolaise	Cull Cow	Pasture	Horns	PAP C3	Others	0.07	20	80	0	79	0.012	50	1000	804	0.06	0.3	0.45	3	49.167	55.352	0.17	0.343	283	0.53
Bovine	Charolaise	Cull Cow	Pasture	Kidney	Human food	Others	0.24	75	25	2	21	0.012	50	1000	804	0.06	0.3	0.45	3	49.167	55.352	0.17	0.343	1340	0.53
Bovine	Charolaise	Cull Cow	Pasture	Large intestine	C1-C2 for disposal	GIT	1.57	75	25	5	20	0.012	50	1000	804	0.06	0.3	0.45	3	49.167	55.352	0.17	4.024	0	0.53
Bovine	Charolaise	Cull Cow	Pasture	Liver	Human food	Liver	1.59	70	30	5	20	0.012	50	1000	804	0.06	0.3	0.45	3	49.167	55.352	0.17	2.013	1600	0.53
Bovine	Charolaise	Cull Cow	Pasture	Liver trimmings	Pet food	Liver	0.18	75	25	3	21	0.012	50	1000	804	0.06	0.3	0.45	3	49.167	55.352	0.17	2.013	242	0.53
Bovine	Charolaise	Cull Cow	Pasture	Lower jaw	PAP C3	Others	0.44	60	40	15	15	0.012	50	1000	804	0.06	0.3	0.45	3	49.167	55.352	0.17	0.343	283	0.53
Bovine	Charolaise	Cull Cow	Pasture	Lungs	Pet food	Others	0.89	74	26	1	25	0.012	50	1000	804	0.06	0.3	0.45	3	49.167	55.352	0.17	0.343	242	0.53
Bovine	Charolaise	Cull Cow	Pasture	Mask	Skin tannery C3	Others	0.42	68	32	2	30	0.012	50	1000	804	0.06	0.3	0.45	3	49.167	55.352	0.17	0.343	5500	0.53
Bovine	Charolaise	Cull Cow	Pasture	Mesenteric fat	C1-C2 for disposal	GIT	1.29	10	90	88	2	0.012	50	1000	804	0.06	0.3	0.45	3	49.167	55.352	0.17	4.024	0	0.53
Bovine	Charolaise	Cull Cow	Pasture	Muscle	Human food	Carcass	35.51	76	24	5	20	0.012	50	1000	804	0.06	0.3	0.45	3	49.167	55.352	0.17	0.354	5510	0.53
Bovine	Charolaise	Cull Cow	Pasture	Muzzle	Human food	Others	0.22	68	32	2	30	0.012	50	1000	804	0.06	0.3	0.45	3	49.167	55.352	0.17	0.343	3310	0.53
Bovine	Charolaise	Cull Cow	Pasture	Omasum	Human food	GIT	0.2	75	25	5	20	0.012	50	1000	804	0.06	0.3	0.45	3	49.167	55.352	0.17	4.024	2470	0.53
Bovine	Charolaise	Cull Cow	Pasture	Omasum fat	Fat and greaves C3	GIT	0.13	20	80	75	5	0.012	50	1000	804	0.06	0.3	0.45	3	49.167	55.352	0.17	4.024	300	0.53
Bovine	Charolaise	Cull Cow	Pasture	Rumen and forestomach	Human food	GIT	1.02	75	25	5	20	0.012	50	1000	804	0.06	0.3	0.45	3	49.167	55.352	0.17	4.024	2470	0.53
Bovine	Charolaise	Cull Cow	Pasture	Rumen fat	Fat and greaves C3	GIT	0.2	10	80	75	5	0.012	50	1000	804	0.06	0.3	0.45	3	49.167	55.352	0.17	4.024	300	0.53
Bovine	Charolaise	Cull Cow	Pasture	Sanitary seizures	C1-C2 for disposal	Others	0.21	66	34	16	17	0.012	50	1000	804	0.06	0.3	0.45	3	49.167	55.352	0.17	0.343	0	0.53
Bovine	Charolaise	Cull Cow	Pasture	Screening and sifting wastes	C1-C2 for disposal	Others	0.4	15	85	84	1	0.012	50	1000	804	0.06	0.3	0.45	3	49.167	55.352	0.17	0.343	0	0.53
Bovine	Charolaise	Cull Cow	Pasture	Small intestine	PAP C3	GIT	1.19	75	25	5	20	0.012	50	1000	804	0.06	0.3	0.45	3	49.167	55.352	0.17	4.024	200	0.53
Bovine	Charolaise	Cull Cow	Pasture	Spinal cord	C1-C2 for disposal	Others	0.2	75	25	10	10	0.012	50	1000	804	0.06	0.3	0.45	3	49.167	55.352	0.17	0.343	0	0.53
Bovine	Charolaise	Cull Cow	Pasture	Spinal cord waste	C1-C2 for disposal	Others	0.05	75	25	10	10	0.012	50	1000	804	0.06	0.3	0.45	3	49.167	55.352	0.17	0.343	0	0.53
Bovine	Charolaise	Cull Cow	Pasture	Spine	C1-C2 for disposal	Carcass	2.54	60	40	15	15	0.012	50	1000	804	0.06	0.3	0.45	3	49.167	55.352	0.17	0.354	0	0.53
Bovine	Charolaise	Cull Cow	Pasture	Spleen	Pet food	Others	0.24	75	25	4	21	0.012	50	1000	804	0.06	0.3	0.45	3	49.167	55.352	0.17	0.343	242	0.53
Bovine	Charolaise	Cull Cow	Pasture	Stillborn	PAP C3	GIT	0.59	75	25	2	21	0.012	50	1000	804	0.06	0.3	0.45	3	49.167	55.352	0.17	4.024	0	0.53
Bovine	Charolaise	Cull Cow	Pasture	Tallow	Fat and greaves C3	Others	6.12	10	90	88	2	0.012	50	1000	804	0.06	0.3	0.45	3	49.167	55.352	0.17	0.343	300	0.53
Bovine	Charolaise	Cull Cow	Pasture	Tongue	Human food	Others	0.35	72	28	10	16	0.012	50	1000	804	0.06	0.3	0.45	3	49.167	55.352	0.17	0.343	5250	0.53
Bovine	Charolaise	Cull Cow	Pasture	Tonsil	C1-C2 for disposal	Others	0.04	75	25	12	10	0.012	50	1000	804	0.06	0.3	0.45	3	49.167	55.352	0.17	0.343	0	0.53
Bovine	Charolaise	Cull Cow	Pasture	Trachea	Pet food	Others	0.15	65	35	5	29	0.012	50	1000	804	0.06	0.3	0.45	3	49.167	55.352	0.17	0.343	242	0.53
Bovine	Charolaise	Cull Cow	Pasture	Udder	Pet food	Others	1.87	86	14	5	3	0.012	50	1000	804	0.06	0.3	0.45	3	49.167	55.352	0.17	0.343	242	0.53
Bovine	Charolaise	Cull Cow	Pasture	Upper throat	Pet food	Others	0.13	70	30	5	20	0.012	50	1000	804	0.06	0.3	0.45	3	49.167	55.352	0.17	0.343	242	0.53
Bovine	Charolaise	Cull Cow	Pasture	Water in the rumen	Spreading/Compost	GIT	2.96	99	1	0	3	0.012	50	1000	804	0.06	0.3	0.45	3	49.167	55.352	0.17	4.024	0	0.53
Bovine	Limousine	Young Bull	Pasture	Abomasum	Human food	GIT	0.18	75	25	5	20	0.012	50	1000	693	0.06	0.3	0.45	3	49.167	55.352	0.17	4.024	2470	0.61
Bovine	Limousine	Young Bull	Pasture	Abomasum fat	Fat and greaves C3	GIT	0.04	20	80	75	5	0.012	50	1000	693	0.06	0.3	0.45	3	49.167	55.352	0.17	4.024	300	0.61
Bovine	Limousine	Young Bull	Pasture	Aponeurosis	Human food	Carcass	3.05	75	25	2	23	0.012	50	1000	693	0.06	0.3	0.45	3	49.167	55.352	0.17	0.354	3310	0.61
Bovine	Limousine	Young Bull	Pasture	Bile	PAP C3	Others	0.01	90	10	2	8	0.012	50	1000	693	0.06	0.3	0.45	3	49.167	55.352	0.17	0.343	283	0.61
Bovine	Limousine	Young Bull	Pasture	Blood	PAP C3	Others	2.17	80	20	2	18	0.012	50	1000	693	0.06	0.3	0.45	3	49.167	55.352	0.17	0.343	736	0.61
Bovine	Limousine	Young Bull	Pasture	Blood	Pet food	Others	0.31	80	20	2	18	0.012	50	1000	693	0.06	0.3	0.45	3	49.167	55.352	0.17	0.343	242	0.61
Bovine	Limousine	Young Bull	Pasture	Bones	Gelatin C3	Carcass	6.84	60	40	15	15	0.012	50	1000	693	0.06	0.3	0.45	3	49.167	55.352	0.17	0.354	10	0.61
Bovine	Limousine	Young Bull	Pasture	Bones of head, brain, eyes and teeth	C1-C2 for disposal	Others	1.35	62	38	2	30	0.012	50	1000	693	0.06	0.3	0.45	3	49.167	55.352	0.17	0.343	0	0.61
Bovine	Limousine	Young Bull	Pasture	Cheek	Human food	Others	0.2	75	25	3	21	0.012	50	1000	693	0.06	0.3	0.45	3	49.167	55.352	0.17	0.343	7250	0.61
Bovine	Limousine	Young Bull	Pasture	Cheek	Human food	Others	0.11	75	25	3	21	0.012	50	1000	693	0.06	0.3	0.45	3	49.167	55.352	0.17	0.343	7250	0.61
Bovine	Limousine	Young Bull	Pasture	Cheek trimmings	Pet food	Others	0.05	75	25	3	21	0.012	50	1000	693	0.06	0.3	0.45	3	49.167	55.352	0.17	0.343	242	0.61
Bovine	Limousine	Young Bull	Pasture	Chops	Pet food	Others	0.15	68	32	2	30	0.012	50	1000	693	0.06	0.3	0.45	3	49.167	55.352	0.17	0.343	242	0.61
Bovine	Limousine	Young Bull	Pasture	Contents of intestines	Spreading/Compost	GIT	2.29	85	15	13	2	0.012	50	1000	693	0.06	0.3	0.45	3	49.167	55.352	0.17	4.024	0	0.61
Bovine	Limousine	Young Bull	Pasture	Contents of the rumen	Spreading/Compost	GIT	4.42	68	32	29	3	0.012	50	1000	693	0.06	0.3	0.45	3	49.167	55.352	0.17	4.024	0	0.61
Bovine	Limousine	Young Bull	Pasture	Ears	PAP C3	Others	0.07	65	35	10	24	0.012	50	1000	693	0.06	0.3	0.45	3	49.167	55.352	0.17	0.343	283	0.61
Bovine	Limousine	Young Bull	Pasture	Esophagus	Pet food	Others	0.1	75	25	4	20	0.012	50	1000	693	0.06	0.3	0.45	3	49.167	55.352	0.17	0.343	242	0.61
Bovine	Limousine	Young Bull	Pasture	Fat	Fat and greaves C3	Carcass	7.32	10	90	88	2	0.012	50	1000	693	0.06	0.3	0.45	3	49.167	55.352	0.17	0.354	300	0.61
Bovine	Limousine	Young Bull	Pasture	Fat around heart	Fat and greaves C3	Others	0.2	10	90	88	2	0.012	50	1000	693	0.06	0.3	0.45	3	49.167	55.352	0.17	0.343	300	0.61
Bovine	Limousine	Young Bull	Pasture	Fat in the kidney	Fat and greaves C3	Others	0.03	10	90	88	2	0.012	50	1000	693	0.06	0.3	0.45	3	49.167	55.352	0.17	0.343	300	0.61
Bovine	Limousine	Young Bull	Pasture	Feet (without hooves)	Gelatin C3	Others	1.31	69	31	5	20	0.012	50	1000	693	0.06	0.3	0.45	3	49.167	55.352	0.17	0.343	10	0.61
Bovine	Limousine	Young Bull	Pasture	Floatation fat	Spreading/Compost	Others	0.82	15	85	84	1	0.012	50	1000	693	0.06	0.3	0.45	3	49.167	55.352	0.17	0.343	0	0.61
Bovine	Limousine	Young Bull	Pasture	Forehead	C1-C2 for disposal	Others	0.03	68	32	2	30	0.012	50	1000	693	0.06	0.3	0.45	3	49.167	55.352	0.17	0.343	0	0.61
Bovine	Limousine	Young Bull	Pasture	Forelock	PAP C3	Others	0.08	20	80	0	79	0.012	50	1000	693	0.06	0.3	0.45	3	49.167	55.352	0.17	0.343	283	0.61
Bovine	Limousine	Young Bull	Pasture	Gallbladder	Pet food	Others	0.04	75	25	5	20	0.012	50	1000	693	0.06	0.3	0.45	3	49.167	55.352	0.17	0.343	242	0.61
Bovine	Limousine	Young Bull	Pasture	Head trimmings	Pet food	Others	0.27	75	25	3	21	0.012	50	1000	693	0.06	0.3	0.45	3	49.167	55.352	0.17	0.343	242	0.61
Bovine	Limousine	Young Bull	Pasture	Heart	Human food	Others	0.33	75	25	3	20	0.012	50	1000	693	0.06	0.3	0.45	3	49.167	55.352	0.17	0.343	700	0.61
Bovine	Limousine	Young Bull	Pasture	Heart trimmings	Pet food	Others	0.04	75	25	3	21	0.012	50	1000	693	0.06	0.3	0.45	3	49.167	55.352	0.17	0.343	242	0.61
Bovine	Limousine	Young Bull	Pasture	Hide	Skin tannery C3	Others	5.12	68	32	2	30	0.012	50	1000	693	0.06	0.3	0.45	3	49.167	55.352	0.17	0.343	5500	0.61
Bovine	Limousine	Young Bull	Pasture	Hooves	PAP C3	Others	0.23	20	80	0	79	0.012	50	1000	693	0.06	0.3	0.45	3	49.167	55.352	0.17	0.343	283	0.61
Bovine	Limousine	Young Bull	Pasture	Horns	PAP C3	Others	0.05	20	80	0	79	0.012	50	1000	693	0.06	0.3	0.45	3	49.167	55.352	0.17	0.343	283	0.61
Bovine	Limousine	Young Bull	Pasture	Kidney	Human food	Others	0.2	75	25	2	21	0.012	50	1000	693	0.06	0.3	0.45	3	49.167	55.352	0.17	0.343	1340	0.61
Bovine	Limousine	Young Bull	Pasture	Large intestine	C1-C2 for disposal	GIT	1.31	75	25	5	20	0.012	50	1000	693	0.06	0.3	0.45	3	49.167	55.352	0.17	4.024	0	0.61
Bovine	Limousine	Young Bull	Pasture	Liver	Human food	Liver	1.32	70	30	5	20	0.012	50	1000	693	0.06	0.3	0.45	3	49.167	55.352	0.17	2.013	1600	0.61
Bovine	Limousine	Young Bull	Pasture	Liver trimmings	Pet food	Liver	0.15	75	25	3	21	0.012	50	1000	693	0.06	0.3	0.45	3	49.167	55.352	0.17	2.013	242	0.61
Bovine	Limousine	Young Bull	Pasture	Lower jaw	PAP C3	Others	0.37	60	40	15	15	0.012	50	1000	693	0.06	0.3	0.45	3	49.167	55.352	0.17	0.343	283	0.61
Bovine	Limousine	Young Bull	Pasture	Lungs	Pet food	Others	0.74	74	26	1	25	0.012	50	1000	693	0.06	0.3	0.45	3	49.167	55.352	0.17	0.343	242	0.61
Bovine	Limousine	Young Bull	Pasture	Mask	Skin tannery C3	Others	0.35	68	32	2	30	0.012	50	1000	693	0.06	0.3	0.45	3	49.167	55.352	0.17	0.343	5500	0.61
Bovine	Limousine	Young Bull	Pasture	Mesenteric fat	C1-C2 for disposal	GIT	1.07	10	90	88	2	0.012	50	1000	693	0.06	0.3	0.45	3	49.167	55.352	0.17	4.024	0	0.61
Bovine	Limousine	Young Bull	Pasture	Muscle	Human food	Carcass	40.87	76	24	5	20	0.012	50	1000	693	0.06	0.3	0.45	3	49.167	55.352	0.17	0.354	5510	0.61
Bovine	Limousine	Young Bull	Pasture	Muzzle	Human food	Others	0.18	68	32	2	30	0.012	50	1000	693	0.06	0.3	0.45	3	49.167	55.352	0.17	0.343	3310	0.61
Bovine	Limousine	Young Bull	Pasture	Omasum	Human food	GIT	0.16	75	25	5	20	0.012	50	1000	693	0.06	0.3	0.45	3	49.167	55.352	0.17	4.024	2470	0.61
Bovine	Limousine	Young Bull	Pasture	Omasum fat	Fat and greaves C3	GIT	0.11	20	80	75	5	0.012	50	1000	693	0.06	0.3	0.45	3	49.167	55.352	0.17	4.024	300	0.61
Bovine	Limousine	Young Bull	Pasture	Rumen and forestomach	Human food	GIT	0.85	75	25	5	20	0.012	50	1000	693	0.06	0.3	0.45	3	49.167	55.352	0.17	4.024	2470	0.61
Bovine	Limousine	Young Bull	Pasture	Rumen fat	Fat and greaves C3	GIT	0.16	10	80	75	5	0.012	50	1000	693	0.06	0.3	0.45	3	49.167	55.352	0.17	4.024	300	0.61
Bovine	Limousine	Young Bull	Pasture	Sanitary seizures	C1-C2 for disposal	Others	0.17	66	34	16	17	0.012	50	1000	693	0.06	0.3	0.45	3	49.167	55.352	0.17	0.343	0	0.61
Bovine	Limousine	Young Bull	Pasture	Screening and sifting wastes	C1-C2 for disposal	Others	0.33	15	85	84	1	0.012	50	1000	693	0.06	0.3	0.45	3	49.167	55.352	0.17	0.343	0	0.61
Bovine	Limousine	Young Bull	Pasture	Small intestine	PAP C3	GIT	0.99	75	25	5	20	0.012	50	1000	693	0.06	0.3	0.45	3	49.167	55.352	0.17	4.024	200	0.61
Bovine	Limousine	Young Bull	Pasture	Spinal cord	C1-C2 for disposal	Others	0.16	75	25	10	10	0.012	50	1000	693	0.06	0.3	0.45	3	49.167	55.352	0.17	0.343	0	0.61
Bovine	Limousine	Young Bull	Pasture	Spinal cord waste	C1-C2 for disposal	Others	0.05	75	25	10	10	0.012	50	1000	693	0.06	0.3	0.45	3	49.167	55.352	0.17	0.343	0	0.61
Bovine	Limousine	Young Bull	Pasture	Spine	C1-C2 for disposal	Carcass	2.92	60	40	15	15	0.012	50	1000	693	0.06	0.3	0.45	3	49.167	55.352	0.17	0.354	0	0.61
Bovine	Limousine	Young Bull	Pasture	Spleen	Pet food	Others	0.2	75	25	4	21	0.012	50	1000	693	0.06	0.3	0.45	3	49.167	55.352	0.17	0.343	242	0.61
Bovine	Limousine	Young Bull	Pasture	Stillborn	PAP C3	GIT	0.49	75	25	2	21	0.012	50	1000	693	0.06	0.3	0.45	3	49.167	55.352	0.17	4.024	0	0.61
Bovine	Limousine	Young Bull	Pasture	Tallow	Fat and greaves C3	Others	5.07	10	90	88	2	0.012	50	1000	693	0.06	0.3	0.45	3	49.167	55.352	0.17	0.343	300	0.61
Bovine	Limousine	Young Bull	Pasture	Tongue	Human food	Others	0.29	72	28	10	16	0.012	50	1000	693	0.06	0.3	0.45	3	49.167	55.352	0.17	0.343	5250	0.61
Bovine	Limousine	Young Bull	Pasture	Tonsil	C1-C2 for disposal	Others	0.04	75	25	12	10	0.012	50	1000	693	0.06	0.3	0.45	3	49.167	55.352	0.17	0.343	0	0.61
Bovine	Limousine	Young Bull	Pasture	Trachea	Pet food	Others	0.13	65	35	5	29	0.012	50	1000	693	0.06	0.3	0.45	3	49.167	55.352	0.17	0.343	242	0.61
Bovine	Limousine	Young Bull	Pasture	Udder	Pet food	Others	1.55	86	14	5	3	0.012	50	1000	693	0.06	0.3	0.45	3	49.167	55.352	0.17	0.343	242	0.61
Bovine	Limousine	Young Bull	Pasture	Upper throat	Pet food	Others	0.11	70	30	5	20	0.012	50	1000	693	0.06	0.3	0.45	3	49.167	55.352	0.17	0.343	242	0.61
Bovine	Limousine	Young Bull	Pasture	Water in the rumen	Spreading/Compost	GIT	2.46	99	1	0	3	0.012	50	1000	693	0.06	0.3	0.45	3	49.167	55.352	0.17	4.024	0	0.61
Bovine	Limousine	Beef	Pasture	Abomasum	Human food	GIT	0.2	75	25	5	20	0.012	50	1000	755	0.06	0.3	0.45	3	49.167	55.352	0.17	4.024	2470	0.58
Bovine	Limousine	Beef	Pasture	Abomasum fat	Fat and greaves C3	GIT	0.04	20	80	75	5	0.012	50	1000	755	0.06	0.3	0.45	3	49.167	55.352	0.17	4.024	300	0.58
Bovine	Limousine	Beef	Pasture	Aponeurosis	Human food	Carcass	2.9	75	25	2	23	0.012	50	1000	755	0.06	0.3	0.45	3	49.167	55.352	0.17	0.354	3310	0.58
Bovine	Limousine	Beef	Pasture	Bile	PAP C3	Others	0.01	90	10	2	8	0.012	50	1000	755	0.06	0.3	0.45	3	49.167	55.352	0.17	0.343	283	0.58
Bovine	Limousine	Beef	Pasture	Blood	PAP C3	Others	2.34	80	20	2	18	0.012	50	1000	755	0.06	0.3	0.45	3	49.167	55.352	0.17	0.343	736	0.58
Bovine	Limousine	Beef	Pasture	Blood	Pet food	Others	0.33	80	20	2	18	0.012	50	1000	755	0.06	0.3	0.45	3	49.167	55.352	0.17	0.343	242	0.58
Bovine	Limousine	Beef	Pasture	Bones	Gelatin C3	Carcass	6.5	60	40	15	15	0.012	50	1000	755	0.06	0.3	0.45	3	49.167	55.352	0.17	0.354	10	0.58
Bovine	Limousine	Beef	Pasture	Bones of head, brain, eyes and teeth	C1-C2 for disposal	Others	1.45	62	38	2	30	0.012	50	1000	755	0.06	0.3	0.45	3	49.167	55.352	0.17	0.343	0	0.58
Bovine	Limousine	Beef	Pasture	Cheek	Human food	Others	0.22	75	25	3	21	0.012	50	1000	755	0.06	0.3	0.45	3	49.167	55.352	0.17	0.343	7250	0.58
Bovine	Limousine	Beef	Pasture	Cheek	Human food	Others	0.12	75	25	3	21	0.012	50	1000	755	0.06	0.3	0.45	3	49.167	55.352	0.17	0.343	7250	0.58
Bovine	Limousine	Beef	Pasture	Cheek trimmings	Pet food	Others	0.06	75	25	3	21	0.012	50	1000	755	0.06	0.3	0.45	3	49.167	55.352	0.17	0.343	242	0.58
Bovine	Limousine	Beef	Pasture	Chops	Pet food	Others	0.16	68	32	2	30	0.012	50	1000	755	0.06	0.3	0.45	3	49.167	55.352	0.17	0.343	242	0.58
Bovine	Limousine	Beef	Pasture	Contents of intestines	Spreading/Compost	GIT	2.47	85	15	13	2	0.012	50	1000	755	0.06	0.3	0.45	3	49.167	55.352	0.17	4.024	0	0.58
Bovine	Limousine	Beef	Pasture	Contents of the rumen	Spreading/Compost	GIT	4.76	68	32	29	3	0.012	50	1000	755	0.06	0.3	0.45	3	49.167	55.352	0.17	4.024	0	0.58
Bovine	Limousine	Beef	Pasture	Ears	PAP C3	Others	0.08	65	35	10	24	0.012	50	1000	755	0.06	0.3	0.45	3	49.167	55.352	0.17	0.343	283	0.58
Bovine	Limousine	Beef	Pasture	Esophagus	Pet food	Others	0.11	75	25	4	20	0.012	50	1000	755	0.06	0.3	0.45	3	49.167	55.352	0.17	0.343	242	0.58
Bovine	Limousine	Beef	Pasture	Fat	Fat and greaves C3	Carcass	6.96	10	90	88	2	0.012	50	1000	755	0.06	0.3	0.45	3	49.167	55.352	0.17	0.354	300	0.58
Bovine	Limousine	Beef	Pasture	Fat around heart	Fat and greaves C3	Others	0.22	10	90	88	2	0.012	50	1000	755	0.06	0.3	0.45	3	49.167	55.352	0.17	0.343	300	0.58
Bovine	Limousine	Beef	Pasture	Fat in the kidney	Fat and greaves C3	Others	0.03	10	90	88	2	0.012	50	1000	755	0.06	0.3	0.45	3	49.167	55.352	0.17	0.343	300	0.58
Bovine	Limousine	Beef	Pasture	Feet (without hooves)	Gelatin C3	Others	1.41	69	31	5	20	0.012	50	1000	755	0.06	0.3	0.45	3	49.167	55.352	0.17	0.343	10	0.58
Bovine	Limousine	Beef	Pasture	Floatation fat	Spreading/Compost	Others	0.88	15	85	84	1	0.012	50	1000	755	0.06	0.3	0.45	3	49.167	55.352	0.17	0.343	0	0.58
Bovine	Limousine	Beef	Pasture	Forehead	C1-C2 for disposal	Others	0.03	68	32	2	30	0.012	50	1000	755	0.06	0.3	0.45	3	49.167	55.352	0.17	0.343	0	0.58
Bovine	Limousine	Beef	Pasture	Forelock	PAP C3	Others	0.09	20	80	0	79	0.012	50	1000	755	0.06	0.3	0.45	3	49.167	55.352	0.17	0.343	283	0.58
Bovine	Limousine	Beef	Pasture	Gallbladder	Pet food	Others	0.04	75	25	5	20	0.012	50	1000	755	0.06	0.3	0.45	3	49.167	55.352	0.17	0.343	242	0.58
Bovine	Limousine	Beef	Pasture	Head trimmings	Pet food	Others	0.29	75	25	3	21	0.012	50	1000	755	0.06	0.3	0.45	3	49.167	55.352	0.17	0.343	242	0.58
Bovine	Limousine	Beef	Pasture	Heart	Human food	Others	0.35	75	25	3	20	0.012	50	1000	755	0.06	0.3	0.45	3	49.167	55.352	0.17	0.343	700	0.58
Bovine	Limousine	Beef	Pasture	Heart trimmings	Pet food	Others	0.04	75	25	3	21	0.012	50	1000	755	0.06	0.3	0.45	3	49.167	55.352	0.17	0.343	242	0.58
Bovine	Limousine	Beef	Pasture	Hide	Skin tannery C3	Others	5.51	68	32	2	30	0.012	50	1000	755	0.06	0.3	0.45	3	49.167	55.352	0.17	0.343	5500	0.58
Bovine	Limousine	Beef	Pasture	Hooves	PAP C3	Others	0.25	20	80	0	79	0.012	50	1000	755	0.06	0.3	0.45	3	49.167	55.352	0.17	0.343	283	0.58
Bovine	Limousine	Beef	Pasture	Horns	PAP C3	Others	0.06	20	80	0	79	0.012	50	1000	755	0.06	0.3	0.45	3	49.167	55.352	0.17	0.343	283	0.58
Bovine	Limousine	Beef	Pasture	Kidney	Human food	Others	0.22	75	25	2	21	0.012	50	1000	755	0.06	0.3	0.45	3	49.167	55.352	0.17	0.343	1340	0.58
Bovine	Limousine	Beef	Pasture	Large intestine	C1-C2 for disposal	GIT	1.41	75	25	5	20	0.012	50	1000	755	0.06	0.3	0.45	3	49.167	55.352	0.17	4.024	0	0.58
Bovine	Limousine	Beef	Pasture	Liver	Human food	Liver	1.43	70	30	5	20	0.012	50	1000	755	0.06	0.3	0.45	3	49.167	55.352	0.17	2.013	1600	0.58
Bovine	Limousine	Beef	Pasture	Liver trimmings	Pet food	Liver	0.16	75	25	3	21	0.012	50	1000	755	0.06	0.3	0.45	3	49.167	55.352	0.17	2.013	242	0.58
Bovine	Limousine	Beef	Pasture	Lower jaw	PAP C3	Others	0.39	60	40	15	15	0.012	50	1000	755	0.06	0.3	0.45	3	49.167	55.352	0.17	0.343	283	0.58
Bovine	Limousine	Beef	Pasture	Lungs	Pet food	Others	0.8	74	26	1	25	0.012	50	1000	755	0.06	0.3	0.45	3	49.167	55.352	0.17	0.343	242	0.58
Bovine	Limousine	Beef	Pasture	Mask	Skin tannery C3	Others	0.37	68	32	2	30	0.012	50	1000	755	0.06	0.3	0.45	3	49.167	55.352	0.17	0.343	5500	0.58
Bovine	Limousine	Beef	Pasture	Mesenteric fat	C1-C2 for disposal	GIT	1.15	10	90	88	2	0.012	50	1000	755	0.06	0.3	0.45	3	49.167	55.352	0.17	4.024	0	0.58
Bovine	Limousine	Beef	Pasture	Muscle	Human food	Carcass	38.86	76	24	5	20	0.012	50	1000	755	0.06	0.3	0.45	3	49.167	55.352	0.17	0.354	5510	0.58
Bovine	Limousine	Beef	Pasture	Muzzle	Human food	Others	0.2	68	32	2	30	0.012	50	1000	755	0.06	0.3	0.45	3	49.167	55.352	0.17	0.343	3310	0.58
Bovine	Limousine	Beef	Pasture	Omasum	Human food	GIT	0.18	75	25	5	20	0.012	50	1000	755	0.06	0.3	0.45	3	49.167	55.352	0.17	4.024	2470	0.58
Bovine	Limousine	Beef	Pasture	Omasum fat	Fat and greaves C3	GIT	0.12	20	80	75	5	0.012	50	1000	755	0.06	0.3	0.45	3	49.167	55.352	0.17	4.024	300	0.58
Bovine	Limousine	Beef	Pasture	Rumen and forestomach	Human food	GIT	0.91	75	25	5	20	0.012	50	1000	755	0.06	0.3	0.45	3	49.167	55.352	0.17	4.024	2470	0.58
Bovine	Limousine	Beef	Pasture	Rumen fat	Fat and greaves C3	GIT	0.18	10	80	75	5	0.012	50	1000	755	0.06	0.3	0.45	3	49.167	55.352	0.17	4.024	300	0.58
Bovine	Limousine	Beef	Pasture	Sanitary seizures	C1-C2 for disposal	Others	0.19	66	34	16	17	0.012	50	1000	755	0.06	0.3	0.45	3	49.167	55.352	0.17	0.343	0	0.58
Bovine	Limousine	Beef	Pasture	Screening and sifting wastes	C1-C2 for disposal	Others	0.35	15	85	84	1	0.012	50	1000	755	0.06	0.3	0.45	3	49.167	55.352	0.17	0.343	0	0.58
Bovine	Limousine	Beef	Pasture	Small intestine	PAP C3	GIT	1.06	75	25	5	20	0.012	50	1000	755	0.06	0.3	0.45	3	49.167	55.352	0.17	4.024	200	0.58
Bovine	Limousine	Beef	Pasture	Spinal cord	C1-C2 for disposal	Others	0.18	75	25	10	10	0.012	50	1000	755	0.06	0.3	0.45	3	49.167	55.352	0.17	0.343	0	0.58
Bovine	Limousine	Beef	Pasture	Spinal cord waste	C1-C2 for disposal	Others	0.05	75	25	10	10	0.012	50	1000	755	0.06	0.3	0.45	3	49.167	55.352	0.17	0.343	0	0.58
Bovine	Limousine	Beef	Pasture	Spine	C1-C2 for disposal	Carcass	2.78	60	40	15	15	0.012	50	1000	755	0.06	0.3	0.45	3	49.167	55.352	0.17	0.354	0	0.58
Bovine	Limousine	Beef	Pasture	Spleen	Pet food	Others	0.22	75	25	4	21	0.012	50	1000	755	0.06	0.3	0.45	3	49.167	55.352	0.17	0.343	242	0.58
Bovine	Limousine	Beef	Pasture	Stillborn	PAP C3	GIT	0.53	75	25	2	21	0.012	50	1000	755	0.06	0.3	0.45	3	49.167	55.352	0.17	4.024	0	0.58
Bovine	Limousine	Beef	Pasture	Tallow	Fat and greaves C3	Others	5.47	10	90	88	2	0.012	50	1000	755	0.06	0.3	0.45	3	49.167	55.352	0.17	0.343	300	0.58
Bovine	Limousine	Beef	Pasture	Tongue	Human food	Others	0.31	72	28	10	16	0.012	50	1000	755	0.06	0.3	0.45	3	49.167	55.352	0.17	0.343	5250	0.58
Bovine	Limousine	Beef	Pasture	Tonsil	C1-C2 for disposal	Others	0.04	75	25	12	10	0.012	50	1000	755	0.06	0.3	0.45	3	49.167	55.352	0.17	0.343	0	0.58
Bovine	Limousine	Beef	Pasture	Trachea	Pet food	Others	0.14	65	35	5	29	0.012	50	1000	755	0.06	0.3	0.45	3	49.167	55.352	0.17	0.343	242	0.58
Bovine	Limousine	Beef	Pasture	Udder	Pet food	Others	1.67	86	14	5	3	0.012	50	1000	755	0.06	0.3	0.45	3	49.167	55.352	0.17	0.343	242	0.58
Bovine	Limousine	Beef	Pasture	Upper throat	Pet food	Others	0.12	70	30	5	20	0.012	50	1000	755	0.06	0.3	0.45	3	49.167	55.352	0.17	0.343	242	0.58
Bovine	Limousine	Beef	Pasture	Water in the rumen	Spreading/Compost	GIT	2.64	99	1	0	3	0.012	50	1000	755	0.06	0.3	0.45	3	49.167	55.352	0.17	4.024	0	0.58
Bovine	Limousine	Heifer	Pasture	Abomasum	Human food	GIT	0.2	75	25	5	20	0.012	50	1000	633	0.06	0.3	0.45	3	49.167	55.352	0.17	4.024	2470	0.57
Bovine	Limousine	Heifer	Pasture	Abomasum fat	Fat and greaves C3	GIT	0.04	20	80	75	5	0.012	50	1000	633	0.06	0.3	0.45	3	49.167	55.352	0.17	4.024	300	0.57
Bovine	Limousine	Heifer	Pasture	Aponeurosis	Human food	Carcass	2.85	75	25	2	23	0.012	50	1000	633	0.06	0.3	0.45	3	49.167	55.352	0.17	0.354	3310	0.57
Bovine	Limousine	Heifer	Pasture	Bile	PAP C3	Others	0.01	90	10	2	8	0.012	50	1000	633	0.06	0.3	0.45	3	49.167	55.352	0.17	0.343	283	0.57
Bovine	Limousine	Heifer	Pasture	Blood	PAP C3	Others	2.4	80	20	2	18	0.012	50	1000	633	0.06	0.3	0.45	3	49.167	55.352	0.17	0.343	736	0.57
Bovine	Limousine	Heifer	Pasture	Blood	Pet food	Others	0.34	80	20	2	18	0.012	50	1000	633	0.06	0.3	0.45	3	49.167	55.352	0.17	0.343	242	0.57
Bovine	Limousine	Heifer	Pasture	Bones	Gelatin C3	Carcass	6.39	60	40	15	15	0.012	50	1000	633	0.06	0.3	0.45	3	49.167	55.352	0.17	0.354	10	0.57
Bovine	Limousine	Heifer	Pasture	Bones of head, brain, eyes and teeth	C1-C2 for disposal	Others	1.49	62	38	2	30	0.012	50	1000	633	0.06	0.3	0.45	3	49.167	55.352	0.17	0.343	0	0.57
Bovine	Limousine	Heifer	Pasture	Cheek	Human food	Others	0.22	75	25	3	21	0.012	50	1000	633	0.06	0.3	0.45	3	49.167	55.352	0.17	0.343	7250	0.57
Bovine	Limousine	Heifer	Pasture	Cheek	Human food	Others	0.12	75	25	3	21	0.012	50	1000	633	0.06	0.3	0.45	3	49.167	55.352	0.17	0.343	7250	0.57
Bovine	Limousine	Heifer	Pasture	Cheek trimmings	Pet food	Others	0.06	75	25	3	21	0.012	50	1000	633	0.06	0.3	0.45	3	49.167	55.352	0.17	0.343	242	0.57
Bovine	Limousine	Heifer	Pasture	Chops	Pet food	Others	0.16	68	32	2	30	0.012	50	1000	633	0.06	0.3	0.45	3	49.167	55.352	0.17	0.343	242	0.57
Bovine	Limousine	Heifer	Pasture	Contents of intestines	Spreading/Compost	GIT	2.53	85	15	13	2	0.012	50	1000	633	0.06	0.3	0.45	3	49.167	55.352	0.17	4.024	0	0.57
Bovine	Limousine	Heifer	Pasture	Contents of the rumen	Spreading/Compost	GIT	4.87	68	32	29	3	0.012	50	1000	633	0.06	0.3	0.45	3	49.167	55.352	0.17	4.024	0	0.57
Bovine	Limousine	Heifer	Pasture	Ears	PAP C3	Others	0.08	65	35	10	24	0.012	50	1000	633	0.06	0.3	0.45	3	49.167	55.352	0.17	0.343	283	0.57
Bovine	Limousine	Heifer	Pasture	Esophagus	Pet food	Others	0.11	75	25	4	20	0.012	50	1000	633	0.06	0.3	0.45	3	49.167	55.352	0.17	0.343	242	0.57
Bovine	Limousine	Heifer	Pasture	Fat	Fat and greaves C3	Carcass	6.84	10	90	88	2	0.012	50	1000	633	0.06	0.3	0.45	3	49.167	55.352	0.17	0.354	300	0.57
Bovine	Limousine	Heifer	Pasture	Fat around heart	Fat and greaves C3	Others	0.22	10	90	88	2	0.012	50	1000	633	0.06	0.3	0.45	3	49.167	55.352	0.17	0.343	300	0.57
Bovine	Limousine	Heifer	Pasture	Fat in the kidney	Fat and greaves C3	Others	0.03	10	90	88	2	0.012	50	1000	633	0.06	0.3	0.45	3	49.167	55.352	0.17	0.343	300	0.57
Bovine	Limousine	Heifer	Pasture	Feet (without hooves)	Gelatin C3	Others	1.44	69	31	5	20	0.012	50	1000	633	0.06	0.3	0.45	3	49.167	55.352	0.17	0.343	10	0.57
Bovine	Limousine	Heifer	Pasture	Floatation fat	Spreading/Compost	Others	0.91	15	85	84	1	0.012	50	1000	633	0.06	0.3	0.45	3	49.167	55.352	0.17	0.343	0	0.57
Bovine	Limousine	Heifer	Pasture	Forehead	C1-C2 for disposal	Others	0.03	68	32	2	30	0.012	50	1000	633	0.06	0.3	0.45	3	49.167	55.352	0.17	0.343	0	0.57
Bovine	Limousine	Heifer	Pasture	Forelock	PAP C3	Others	0.09	20	80	0	79	0.012	50	1000	633	0.06	0.3	0.45	3	49.167	55.352	0.17	0.343	283	0.57
Bovine	Limousine	Heifer	Pasture	Gallbladder	Pet food	Others	0.04	75	25	5	20	0.012	50	1000	633	0.06	0.3	0.45	3	49.167	55.352	0.17	0.343	242	0.57
Bovine	Limousine	Heifer	Pasture	Head trimmings	Pet food	Others	0.3	75	25	3	21	0.012	50	1000	633	0.06	0.3	0.45	3	49.167	55.352	0.17	0.343	242	0.57
Bovine	Limousine	Heifer	Pasture	Heart	Human food	Others	0.36	75	25	3	20	0.012	50	1000	633	0.06	0.3	0.45	3	49.167	55.352	0.17	0.343	700	0.57
Bovine	Limousine	Heifer	Pasture	Heart trimmings	Pet food	Others	0.04	75	25	3	21	0.012	50	1000	633	0.06	0.3	0.45	3	49.167	55.352	0.17	0.343	242	0.57
Bovine	Limousine	Heifer	Pasture	Hide	Skin tannery C3	Others	5.65	68	32	2	30	0.012	50	1000	633	0.06	0.3	0.45	3	49.167	55.352	0.17	0.343	5500	0.57
Bovine	Limousine	Heifer	Pasture	Hooves	PAP C3	Others	0.25	20	80	0	79	0.012	50	1000	633	0.06	0.3	0.45	3	49.167	55.352	0.17	0.343	283	0.57
Bovine	Limousine	Heifer	Pasture	Horns	PAP C3	Others	0.06	20	80	0	79	0.012	50	1000	633	0.06	0.3	0.45	3	49.167	55.352	0.17	0.343	283	0.57
Bovine	Limousine	Heifer	Pasture	Kidney	Human food	Others	0.22	75	25	2	21	0.012	50	1000	633	0.06	0.3	0.45	3	49.167	55.352	0.17	0.343	1340	0.57
Bovine	Limousine	Heifer	Pasture	Large intestine	C1-C2 for disposal	GIT	1.44	75	25	5	20	0.012	50	1000	633	0.06	0.3	0.45	3	49.167	55.352	0.17	4.024	0	0.57
Bovine	Limousine	Heifer	Pasture	Liver	Human food	Liver	1.46	70	30	5	20	0.012	50	1000	633	0.06	0.3	0.45	3	49.167	55.352	0.17	2.013	1600	0.57
Bovine	Limousine	Heifer	Pasture	Liver trimmings	Pet food	Liver	0.16	75	25	3	21	0.012	50	1000	633	0.06	0.3	0.45	3	49.167	55.352	0.17	2.013	242	0.57
Bovine	Limousine	Heifer	Pasture	Lower jaw	PAP C3	Others	0.4	60	40	15	15	0.012	50	1000	633	0.06	0.3	0.45	3	49.167	55.352	0.17	0.343	283	0.57
Bovine	Limousine	Heifer	Pasture	Lungs	Pet food	Others	0.82	74	26	1	25	0.012	50	1000	633	0.06	0.3	0.45	3	49.167	55.352	0.17	0.343	242	0.57
Bovine	Limousine	Heifer	Pasture	Mask	Skin tannery C3	Others	0.38	68	32	2	30	0.012	50	1000	633	0.06	0.3	0.45	3	49.167	55.352	0.17	0.343	5500	0.57
Bovine	Limousine	Heifer	Pasture	Mesenteric fat	C1-C2 for disposal	GIT	1.18	10	90	88	2	0.012	50	1000	633	0.06	0.3	0.45	3	49.167	55.352	0.17	4.024	0	0.57
Bovine	Limousine	Heifer	Pasture	Muscle	Human food	Carcass	38.19	76	24	5	20	0.012	50	1000	633	0.06	0.3	0.45	3	49.167	55.352	0.17	0.354	5510	0.57
Bovine	Limousine	Heifer	Pasture	Muzzle	Human food	Others	0.2	68	32	2	30	0.012	50	1000	633	0.06	0.3	0.45	3	49.167	55.352	0.17	0.343	3310	0.57
Bovine	Limousine	Heifer	Pasture	Omasum	Human food	GIT	0.18	75	25	5	20	0.012	50	1000	633	0.06	0.3	0.45	3	49.167	55.352	0.17	4.024	2470	0.57
Bovine	Limousine	Heifer	Pasture	Omasum fat	Fat and greaves C3	GIT	0.12	20	80	75	5	0.012	50	1000	633	0.06	0.3	0.45	3	49.167	55.352	0.17	4.024	300	0.57
Bovine	Limousine	Heifer	Pasture	Rumen and forestomach	Human food	GIT	0.94	75	25	5	20	0.012	50	1000	633	0.06	0.3	0.45	3	49.167	55.352	0.17	4.024	2470	0.57
Bovine	Limousine	Heifer	Pasture	Rumen fat	Fat and greaves C3	GIT	0.18	10	80	75	5	0.012	50	1000	633	0.06	0.3	0.45	3	49.167	55.352	0.17	4.024	300	0.57
Bovine	Limousine	Heifer	Pasture	Sanitary seizures	C1-C2 for disposal	Others	0.19	66	34	16	17	0.012	50	1000	633	0.06	0.3	0.45	3	49.167	55.352	0.17	0.343	0	0.57
Bovine	Limousine	Heifer	Pasture	Screening and sifting wastes	C1-C2 for disposal	Others	0.36	15	85	84	1	0.012	50	1000	633	0.06	0.3	0.45	3	49.167	55.352	0.17	0.343	0	0.57
Bovine	Limousine	Heifer	Pasture	Small intestine	PAP C3	GIT	1.09	75	25	5	20	0.012	50	1000	633	0.06	0.3	0.45	3	49.167	55.352	0.17	4.024	200	0.57
Bovine	Limousine	Heifer	Pasture	Spinal cord	C1-C2 for disposal	Others	0.18	75	25	10	10	0.012	50	1000	633	0.06	0.3	0.45	3	49.167	55.352	0.17	0.343	0	0.57
Bovine	Limousine	Heifer	Pasture	Spinal cord waste	C1-C2 for disposal	Others	0.05	75	25	10	10	0.012	50	1000	633	0.06	0.3	0.45	3	49.167	55.352	0.17	0.343	0	0.57
Bovine	Limousine	Heifer	Pasture	Spine	C1-C2 for disposal	Carcass	2.73	60	40	15	15	0.012	50	1000	633	0.06	0.3	0.45	3	49.167	55.352	0.17	0.354	0	0.57
Bovine	Limousine	Heifer	Pasture	Spleen	Pet food	Others	0.22	75	25	4	21	0.012	50	1000	633	0.06	0.3	0.45	3	49.167	55.352	0.17	0.343	242	0.57
Bovine	Limousine	Heifer	Pasture	Stillborn	PAP C3	GIT	0.54	75	25	2	21	0.012	50	1000	633	0.06	0.3	0.45	3	49.167	55.352	0.17	4.024	0	0.57
Bovine	Limousine	Heifer	Pasture	Tallow	Fat and greaves C3	Others	5.6	10	90	88	2	0.012	50	1000	633	0.06	0.3	0.45	3	49.167	55.352	0.17	0.343	300	0.57
Bovine	Limousine	Heifer	Pasture	Tongue	Human food	Others	0.32	72	28	10	16	0.012	50	1000	633	0.06	0.3	0.45	3	49.167	55.352	0.17	0.343	5250	0.57
Bovine	Limousine	Heifer	Pasture	Tonsil	C1-C2 for disposal	Others	0.04	75	25	12	10	0.012	50	1000	633	0.06	0.3	0.45	3	49.167	55.352	0.17	0.343	0	0.57
Bovine	Limousine	Heifer	Pasture	Trachea	Pet food	Others	0.14	65	35	5	29	0.012	50	1000	633	0.06	0.3	0.45	3	49.167	55.352	0.17	0.343	242	0.57
Bovine	Limousine	Heifer	Pasture	Udder	Pet food	Others	1.71	86	14	5	3	0.012	50	1000	633	0.06	0.3	0.45	3	49.167	55.352	0.17	0.343	242	0.57
Bovine	Limousine	Heifer	Pasture	Upper throat	Pet food	Others	0.12	70	30	5	20	0.012	50	1000	633	0.06	0.3	0.45	3	49.167	55.352	0.17	0.343	242	0.57
Bovine	Limousine	Heifer	Pasture	Water in the rumen	Spreading/Compost	GIT	2.71	99	1	0	3	0.012	50	1000	633	0.06	0.3	0.45	3	49.167	55.352	0.17	4.024	0	0.57
Bovine	Limousine	Cull Cow	Pasture	Abomasum	Human food	GIT	0.21	75	25	5	20	0.012	50	1000	736	0.06	0.3	0.45	3	49.167	55.352	0.17	4.024	2470	0.55
Bovine	Limousine	Cull Cow	Pasture	Abomasum fat	Fat and greaves C3	GIT	0.04	20	80	75	5	0.012	50	1000	736	0.06	0.3	0.45	3	49.167	55.352	0.17	4.024	300	0.55
Bovine	Limousine	Cull Cow	Pasture	Aponeurosis	Human food	Carcass	2.75	75	25	2	23	0.012	50	1000	736	0.06	0.3	0.45	3	49.167	55.352	0.17	0.354	3310	0.55
Bovine	Limousine	Cull Cow	Pasture	Bile	PAP C3	Others	0.01	90	10	2	8	0.012	50	1000	736	0.06	0.3	0.45	3	49.167	55.352	0.17	0.343	283	0.55
Bovine	Limousine	Cull Cow	Pasture	Blood	PAP C3	Others	2.51	80	20	2	18	0.012	50	1000	736	0.06	0.3	0.45	3	49.167	55.352	0.17	0.343	736	0.55
Bovine	Limousine	Cull Cow	Pasture	Blood	Pet food	Others	0.36	80	20	2	18	0.012	50	1000	736	0.06	0.3	0.45	3	49.167	55.352	0.17	0.343	242	0.55
Bovine	Limousine	Cull Cow	Pasture	Bones	Gelatin C3	Carcass	6.16	60	40	15	15	0.012	50	1000	736	0.06	0.3	0.45	3	49.167	55.352	0.17	0.354	10	0.55
Bovine	Limousine	Cull Cow	Pasture	Bones of head, brain, eyes and teeth	C1-C2 for disposal	Others	1.56	62	38	2	30	0.012	50	1000	736	0.06	0.3	0.45	3	49.167	55.352	0.17	0.343	0	0.55
Bovine	Limousine	Cull Cow	Pasture	Cheek	Human food	Others	0.23	75	25	3	21	0.012	50	1000	736	0.06	0.3	0.45	3	49.167	55.352	0.17	0.343	7250	0.55
Bovine	Limousine	Cull Cow	Pasture	Cheek	Human food	Others	0.13	75	25	3	21	0.012	50	1000	736	0.06	0.3	0.45	3	49.167	55.352	0.17	0.343	7250	0.55
Bovine	Limousine	Cull Cow	Pasture	Cheek trimmings	Pet food	Others	0.06	75	25	3	21	0.012	50	1000	736	0.06	0.3	0.45	3	49.167	55.352	0.17	0.343	242	0.55
Bovine	Limousine	Cull Cow	Pasture	Chops	Pet food	Others	0.17	68	32	2	30	0.012	50	1000	736	0.06	0.3	0.45	3	49.167	55.352	0.17	0.343	242	0.55
Bovine	Limousine	Cull Cow	Pasture	Contents of intestines	Spreading/Compost	GIT	2.64	85	15	13	2	0.012	50	1000	736	0.06	0.3	0.45	3	49.167	55.352	0.17	4.024	0	0.55
Bovine	Limousine	Cull Cow	Pasture	Contents of the rumen	Spreading/Compost	GIT	5.1	68	32	29	3	0.012	50	1000	736	0.06	0.3	0.45	3	49.167	55.352	0.17	4.024	0	0.55
Bovine	Limousine	Cull Cow	Pasture	Ears	PAP C3	Others	0.08	65	35	10	24	0.012	50	1000	736	0.06	0.3	0.45	3	49.167	55.352	0.17	0.343	283	0.55
Bovine	Limousine	Cull Cow	Pasture	Esophagus	Pet food	Others	0.12	75	25	4	20	0.012	50	1000	736	0.06	0.3	0.45	3	49.167	55.352	0.17	0.343	242	0.55
Bovine	Limousine	Cull Cow	Pasture	Fat	Fat and greaves C3	Carcass	6.6	10	90	88	2	0.012	50	1000	736	0.06	0.3	0.45	3	49.167	55.352	0.17	0.354	300	0.55
Bovine	Limousine	Cull Cow	Pasture	Fat around heart	Fat and greaves C3	Others	0.23	10	90	88	2	0.012	50	1000	736	0.06	0.3	0.45	3	49.167	55.352	0.17	0.343	300	0.55
Bovine	Limousine	Cull Cow	Pasture	Fat in the kidney	Fat and greaves C3	Others	0.03	10	90	88	2	0.012	50	1000	736	0.06	0.3	0.45	3	49.167	55.352	0.17	0.343	300	0.55
Bovine	Limousine	Cull Cow	Pasture	Feet (without hooves)	Gelatin C3	Others	1.51	69	31	5	20	0.012	50	1000	736	0.06	0.3	0.45	3	49.167	55.352	0.17	0.343	10	0.55
Bovine	Limousine	Cull Cow	Pasture	Floatation fat	Spreading/Compost	Others	0.95	15	85	84	1	0.012	50	1000	736	0.06	0.3	0.45	3	49.167	55.352	0.17	0.343	0	0.55
Bovine	Limousine	Cull Cow	Pasture	Forehead	C1-C2 for disposal	Others	0.03	68	32	2	30	0.012	50	1000	736	0.06	0.3	0.45	3	49.167	55.352	0.17	0.343	0	0.55
Bovine	Limousine	Cull Cow	Pasture	Forelock	PAP C3	Others	0.09	20	80	0	79	0.012	50	1000	736	0.06	0.3	0.45	3	49.167	55.352	0.17	0.343	283	0.55
Bovine	Limousine	Cull Cow	Pasture	Gallbladder	Pet food	Others	0.04	75	25	5	20	0.012	50	1000	736	0.06	0.3	0.45	3	49.167	55.352	0.17	0.343	242	0.55
Bovine	Limousine	Cull Cow	Pasture	Head trimmings	Pet food	Others	0.32	75	25	3	21	0.012	50	1000	736	0.06	0.3	0.45	3	49.167	55.352	0.17	0.343	242	0.55
Bovine	Limousine	Cull Cow	Pasture	Heart	Human food	Others	0.38	75	25	3	20	0.012	50	1000	736	0.06	0.3	0.45	3	49.167	55.352	0.17	0.343	700	0.55
Bovine	Limousine	Cull Cow	Pasture	Heart trimmings	Pet food	Others	0.04	75	25	3	21	0.012	50	1000	736	0.06	0.3	0.45	3	49.167	55.352	0.17	0.343	242	0.55
Bovine	Limousine	Cull Cow	Pasture	Hide	Skin tannery C3	Others	5.91	68	32	2	30	0.012	50	1000	736	0.06	0.3	0.45	3	49.167	55.352	0.17	0.343	5500	0.55
Bovine	Limousine	Cull Cow	Pasture	Hooves	PAP C3	Others	0.26	20	80	0	79	0.012	50	1000	736	0.06	0.3	0.45	3	49.167	55.352	0.17	0.343	283	0.55
Bovine	Limousine	Cull Cow	Pasture	Horns	PAP C3	Others	0.06	20	80	0	79	0.012	50	1000	736	0.06	0.3	0.45	3	49.167	55.352	0.17	0.343	283	0.55
Bovine	Limousine	Cull Cow	Pasture	Kidney	Human food	Others	0.23	75	25	2	21	0.012	50	1000	736	0.06	0.3	0.45	3	49.167	55.352	0.17	0.343	1340	0.55
Bovine	Limousine	Cull Cow	Pasture	Large intestine	C1-C2 for disposal	GIT	1.51	75	25	5	20	0.012	50	1000	736	0.06	0.3	0.45	3	49.167	55.352	0.17	4.024	0	0.55
Bovine	Limousine	Cull Cow	Pasture	Liver	Human food	Liver	1.53	70	30	5	20	0.012	50	1000	736	0.06	0.3	0.45	3	49.167	55.352	0.17	2.013	1600	0.55
Bovine	Limousine	Cull Cow	Pasture	Liver trimmings	Pet food	Liver	0.17	75	25	3	21	0.012	50	1000	736	0.06	0.3	0.45	3	49.167	55.352	0.17	2.013	242	0.55
Bovine	Limousine	Cull Cow	Pasture	Lower jaw	PAP C3	Others	0.42	60	40	15	15	0.012	50	1000	736	0.06	0.3	0.45	3	49.167	55.352	0.17	0.343	283	0.55
Bovine	Limousine	Cull Cow	Pasture	Lungs	Pet food	Others	0.85	74	26	1	25	0.012	50	1000	736	0.06	0.3	0.45	3	49.167	55.352	0.17	0.343	242	0.55
Bovine	Limousine	Cull Cow	Pasture	Mask	Skin tannery C3	Others	0.4	68	32	2	30	0.012	50	1000	736	0.06	0.3	0.45	3	49.167	55.352	0.17	0.343	5500	0.55
Bovine	Limousine	Cull Cow	Pasture	Mesenteric fat	C1-C2 for disposal	GIT	1.23	10	90	88	2	0.012	50	1000	736	0.06	0.3	0.45	3	49.167	55.352	0.17	4.024	0	0.55
Bovine	Limousine	Cull Cow	Pasture	Muscle	Human food	Carcass	36.85	76	24	5	20	0.012	50	1000	736	0.06	0.3	0.45	3	49.167	55.352	0.17	0.354	5510	0.55
Bovine	Limousine	Cull Cow	Pasture	Muzzle	Human food	Others	0.21	68	32	2	30	0.012	50	1000	736	0.06	0.3	0.45	3	49.167	55.352	0.17	0.343	3310	0.55
Bovine	Limousine	Cull Cow	Pasture	Omasum	Human food	GIT	0.19	75	25	5	20	0.012	50	1000	736	0.06	0.3	0.45	3	49.167	55.352	0.17	4.024	2470	0.55
Bovine	Limousine	Cull Cow	Pasture	Omasum fat	Fat and greaves C3	GIT	0.13	20	80	75	5	0.012	50	1000	736	0.06	0.3	0.45	3	49.167	55.352	0.17	4.024	300	0.55
Bovine	Limousine	Cull Cow	Pasture	Rumen and forestomach	Human food	GIT	0.98	75	25	5	20	0.012	50	1000	736	0.06	0.3	0.45	3	49.167	55.352	0.17	4.024	2470	0.55
Bovine	Limousine	Cull Cow	Pasture	Rumen fat	Fat and greaves C3	GIT	0.19	10	80	75	5	0.012	50	1000	736	0.06	0.3	0.45	3	49.167	55.352	0.17	4.024	300	0.55
Bovine	Limousine	Cull Cow	Pasture	Sanitary seizures	C1-C2 for disposal	Others	0.2	66	34	16	17	0.012	50	1000	736	0.06	0.3	0.45	3	49.167	55.352	0.17	0.343	0	0.55
Bovine	Limousine	Cull Cow	Pasture	Screening and sifting wastes	C1-C2 for disposal	Others	0.38	15	85	84	1	0.012	50	1000	736	0.06	0.3	0.45	3	49.167	55.352	0.17	0.343	0	0.55
Bovine	Limousine	Cull Cow	Pasture	Small intestine	PAP C3	GIT	1.14	75	25	5	20	0.012	50	1000	736	0.06	0.3	0.45	3	49.167	55.352	0.17	4.024	200	0.55
Bovine	Limousine	Cull Cow	Pasture	Spinal cord	C1-C2 for disposal	Others	0.19	75	25	10	10	0.012	50	1000	736	0.06	0.3	0.45	3	49.167	55.352	0.17	0.343	0	0.55
Bovine	Limousine	Cull Cow	Pasture	Spinal cord waste	C1-C2 for disposal	Others	0.05	75	25	10	10	0.012	50	1000	736	0.06	0.3	0.45	3	49.167	55.352	0.17	0.343	0	0.55
Bovine	Limousine	Cull Cow	Pasture	Spine	C1-C2 for disposal	Carcass	2.64	60	40	15	15	0.012	50	1000	736	0.06	0.3	0.45	3	49.167	55.352	0.17	0.354	0	0.55
Bovine	Limousine	Cull Cow	Pasture	Spleen	Pet food	Others	0.23	75	25	4	21	0.012	50	1000	736	0.06	0.3	0.45	3	49.167	55.352	0.17	0.343	242	0.55
Bovine	Limousine	Cull Cow	Pasture	Stillborn	PAP C3	GIT	0.57	75	25	2	21	0.012	50	1000	736	0.06	0.3	0.45	3	49.167	55.352	0.17	4.024	0	0.55
Bovine	Limousine	Cull Cow	Pasture	Tallow	Fat and greaves C3	Others	5.86	10	90	88	2	0.012	50	1000	736	0.06	0.3	0.45	3	49.167	55.352	0.17	0.343	300	0.55
Bovine	Limousine	Cull Cow	Pasture	Tongue	Human food	Others	0.34	72	28	10	16	0.012	50	1000	736	0.06	0.3	0.45	3	49.167	55.352	0.17	0.343	5250	0.55
Bovine	Limousine	Cull Cow	Pasture	Tonsil	C1-C2 for disposal	Others	0.04	75	25	12	10	0.012	50	1000	736	0.06	0.3	0.45	3	49.167	55.352	0.17	0.343	0	0.55
Bovine	Limousine	Cull Cow	Pasture	Trachea	Pet food	Others	0.15	65	35	5	29	0.012	50	1000	736	0.06	0.3	0.45	3	49.167	55.352	0.17	0.343	242	0.55
Bovine	Limousine	Cull Cow	Pasture	Udder	Pet food	Others	1.79	86	14	5	3	0.012	50	1000	736	0.06	0.3	0.45	3	49.167	55.352	0.17	0.343	242	0.55
Bovine	Limousine	Cull Cow	Pasture	Upper throat	Pet food	Others	0.13	70	30	5	20	0.012	50	1000	736	0.06	0.3	0.45	3	49.167	55.352	0.17	0.343	242	0.55
Bovine	Limousine	Cull Cow	Pasture	Water in the rumen	Spreading/Compost	GIT	2.83	99	1	0	3	0.012	50	1000	736	0.06	0.3	0.45	3	49.167	55.352	0.17	4.024	0	0.55
Bovine	Blonde d'Aquitaine	Young Bull	Pasture	Abomasum	Human food	GIT	0.17	75	25	5	20	0.012	50	1000	727	0.06	0.3	0.45	3	49.167	55.352	0.17	4.024	2470	0.63
Bovine	Blonde d'Aquitaine	Young Bull	Pasture	Abomasum fat	Fat and greaves C3	GIT	0.03	20	80	75	5	0.012	50	1000	727	0.06	0.3	0.45	3	49.167	55.352	0.17	4.024	300	0.63
Bovine	Blonde d'Aquitaine	Young Bull	Pasture	Aponeurosis	Human food	Carcass	3.15	75	25	2	23	0.012	50	1000	727	0.06	0.3	0.45	3	49.167	55.352	0.17	0.354	3310	0.63
Bovine	Blonde d'Aquitaine	Young Bull	Pasture	Bile	PAP C3	Others	0.01	90	10	2	8	0.012	50	1000	727	0.06	0.3	0.45	3	49.167	55.352	0.17	0.343	283	0.63
Bovine	Blonde d'Aquitaine	Young Bull	Pasture	Blood	PAP C3	Others	2.06	80	20	2	18	0.012	50	1000	727	0.06	0.3	0.45	3	49.167	55.352	0.17	0.343	736	0.63
Bovine	Blonde d'Aquitaine	Young Bull	Pasture	Blood	Pet food	Others	0.29	80	20	2	18	0.012	50	1000	727	0.06	0.3	0.45	3	49.167	55.352	0.17	0.343	242	0.63
Bovine	Blonde d'Aquitaine	Young Bull	Pasture	Bones	Gelatin C3	Carcass	7.06	60	40	15	15	0.012	50	1000	727	0.06	0.3	0.45	3	49.167	55.352	0.17	0.354	10	0.63
Bovine	Blonde d'Aquitaine	Young Bull	Pasture	Bones of head, brain, eyes and teeth	C1-C2 for disposal	Others	1.28	62	38	2	30	0.012	50	1000	727	0.06	0.3	0.45	3	49.167	55.352	0.17	0.343	0	0.63
Bovine	Blonde d'Aquitaine	Young Bull	Pasture	Cheek	Human food	Others	0.19	75	25	3	21	0.012	50	1000	727	0.06	0.3	0.45	3	49.167	55.352	0.17	0.343	7250	0.63
Bovine	Blonde d'Aquitaine	Young Bull	Pasture	Cheek	Human food	Others	0.1	75	25	3	21	0.012	50	1000	727	0.06	0.3	0.45	3	49.167	55.352	0.17	0.343	7250	0.63
Bovine	Blonde d'Aquitaine	Young Bull	Pasture	Cheek trimmings	Pet food	Others	0.05	75	25	3	21	0.012	50	1000	727	0.06	0.3	0.45	3	49.167	55.352	0.17	0.343	242	0.63
Bovine	Blonde d'Aquitaine	Young Bull	Pasture	Chops	Pet food	Others	0.14	68	32	2	30	0.012	50	1000	727	0.06	0.3	0.45	3	49.167	55.352	0.17	0.343	242	0.63
Bovine	Blonde d'Aquitaine	Young Bull	Pasture	Contents of intestines	Spreading/Compost	GIT	2.17	85	15	13	2	0.012	50	1000	727	0.06	0.3	0.45	3	49.167	55.352	0.17	4.024	0	0.63
Bovine	Blonde d'Aquitaine	Young Bull	Pasture	Contents of the rumen	Spreading/Compost	GIT	4.19	68	32	29	3	0.012	50	1000	727	0.06	0.3	0.45	3	49.167	55.352	0.17	4.024	0	0.63
Bovine	Blonde d'Aquitaine	Young Bull	Pasture	Ears	PAP C3	Others	0.07	65	35	10	24	0.012	50	1000	727	0.06	0.3	0.45	3	49.167	55.352	0.17	0.343	283	0.63
Bovine	Blonde d'Aquitaine	Young Bull	Pasture	Esophagus	Pet food	Others	0.1	75	25	4	20	0.012	50	1000	727	0.06	0.3	0.45	3	49.167	55.352	0.17	0.343	242	0.63
Bovine	Blonde d'Aquitaine	Young Bull	Pasture	Fat	Fat and greaves C3	Carcass	7.56	10	90	88	2	0.012	50	1000	727	0.06	0.3	0.45	3	49.167	55.352	0.17	0.354	300	0.63
Bovine	Blonde d'Aquitaine	Young Bull	Pasture	Fat around heart	Fat and greaves C3	Others	0.19	10	90	88	2	0.012	50	1000	727	0.06	0.3	0.45	3	49.167	55.352	0.17	0.343	300	0.63
Bovine	Blonde d'Aquitaine	Young Bull	Pasture	Fat in the kidney	Fat and greaves C3	Others	0.03	10	90	88	2	0.012	50	1000	727	0.06	0.3	0.45	3	49.167	55.352	0.17	0.343	300	0.63
Bovine	Blonde d'Aquitaine	Young Bull	Pasture	Feet (without hooves)	Gelatin C3	Others	1.24	69	31	5	20	0.012	50	1000	727	0.06	0.3	0.45	3	49.167	55.352	0.17	0.343	10	0.63
Bovine	Blonde d'Aquitaine	Young Bull	Pasture	Floatation fat	Spreading/Compost	Others	0.78	15	85	84	1	0.012	50	1000	727	0.06	0.3	0.45	3	49.167	55.352	0.17	0.343	0	0.63
Bovine	Blonde d'Aquitaine	Young Bull	Pasture	Forehead	C1-C2 for disposal	Others	0.03	68	32	2	30	0.012	50	1000	727	0.06	0.3	0.45	3	49.167	55.352	0.17	0.343	0	0.63
Bovine	Blonde d'Aquitaine	Young Bull	Pasture	Forelock	PAP C3	Others	0.08	20	80	0	79	0.012	50	1000	727	0.06	0.3	0.45	3	49.167	55.352	0.17	0.343	283	0.63
Bovine	Blonde d'Aquitaine	Young Bull	Pasture	Gallbladder	Pet food	Others	0.03	75	25	5	20	0.012	50	1000	727	0.06	0.3	0.45	3	49.167	55.352	0.17	0.343	242	0.63
Bovine	Blonde d'Aquitaine	Young Bull	Pasture	Head trimmings	Pet food	Others	0.26	75	25	3	21	0.012	50	1000	727	0.06	0.3	0.45	3	49.167	55.352	0.17	0.343	242	0.63
Bovine	Blonde d'Aquitaine	Young Bull	Pasture	Heart	Human food	Others	0.31	75	25	3	20	0.012	50	1000	727	0.06	0.3	0.45	3	49.167	55.352	0.17	0.343	700	0.63
Bovine	Blonde d'Aquitaine	Young Bull	Pasture	Heart trimmings	Pet food	Others	0.03	75	25	3	21	0.012	50	1000	727	0.06	0.3	0.45	3	49.167	55.352	0.17	0.343	242	0.63
Bovine	Blonde d'Aquitaine	Young Bull	Pasture	Hide	Skin tannery C3	Others	4.86	68	32	2	30	0.012	50	1000	727	0.06	0.3	0.45	3	49.167	55.352	0.17	0.343	5500	0.63
Bovine	Blonde d'Aquitaine	Young Bull	Pasture	Hooves	PAP C3	Others	0.22	20	80	0	79	0.012	50	1000	727	0.06	0.3	0.45	3	49.167	55.352	0.17	0.343	283	0.63
Bovine	Blonde d'Aquitaine	Young Bull	Pasture	Horns	PAP C3	Others	0.05	20	80	0	79	0.012	50	1000	727	0.06	0.3	0.45	3	49.167	55.352	0.17	0.343	283	0.63
Bovine	Blonde d'Aquitaine	Young Bull	Pasture	Kidney	Human food	Others	0.19	75	25	2	21	0.012	50	1000	727	0.06	0.3	0.45	3	49.167	55.352	0.17	0.343	1340	0.63
Bovine	Blonde d'Aquitaine	Young Bull	Pasture	Large intestine	C1-C2 for disposal	GIT	1.24	75	25	5	20	0.012	50	1000	727	0.06	0.3	0.45	3	49.167	55.352	0.17	4.024	0	0.63
Bovine	Blonde d'Aquitaine	Young Bull	Pasture	Liver	Human food	Liver	1.26	70	30	5	20	0.012	50	1000	727	0.06	0.3	0.45	3	49.167	55.352	0.17	2.013	1600	0.63
Bovine	Blonde d'Aquitaine	Young Bull	Pasture	Liver trimmings	Pet food	Liver	0.14	75	25	3	21	0.012	50	1000	727	0.06	0.3	0.45	3	49.167	55.352	0.17	2.013	242	0.63
Bovine	Blonde d'Aquitaine	Young Bull	Pasture	Lower jaw	PAP C3	Others	0.35	60	40	15	15	0.012	50	1000	727	0.06	0.3	0.45	3	49.167	55.352	0.17	0.343	283	0.63
Bovine	Blonde d'Aquitaine	Young Bull	Pasture	Lungs	Pet food	Others	0.7	74	26	1	25	0.012	50	1000	727	0.06	0.3	0.45	3	49.167	55.352	0.17	0.343	242	0.63
Bovine	Blonde d'Aquitaine	Young Bull	Pasture	Mask	Skin tannery C3	Others	0.33	68	32	2	30	0.012	50	1000	727	0.06	0.3	0.45	3	49.167	55.352	0.17	0.343	5500	0.63
Bovine	Blonde d'Aquitaine	Young Bull	Pasture	Mesenteric fat	C1-C2 for disposal	GIT	1.01	10	90	88	2	0.012	50	1000	727	0.06	0.3	0.45	3	49.167	55.352	0.17	4.024	0	0.63
Bovine	Blonde d'Aquitaine	Young Bull	Pasture	Muscle	Human food	Carcass	42.21	76	24	5	20	0.012	50	1000	727	0.06	0.3	0.45	3	49.167	55.352	0.17	0.354	5510	0.63
Bovine	Blonde d'Aquitaine	Young Bull	Pasture	Muzzle	Human food	Others	0.17	68	32	2	30	0.012	50	1000	727	0.06	0.3	0.45	3	49.167	55.352	0.17	0.343	3310	0.63
Bovine	Blonde d'Aquitaine	Young Bull	Pasture	Omasum	Human food	GIT	0.16	75	25	5	20	0.012	50	1000	727	0.06	0.3	0.45	3	49.167	55.352	0.17	4.024	2470	0.63
Bovine	Blonde d'Aquitaine	Young Bull	Pasture	Omasum fat	Fat and greaves C3	GIT	0.1	20	80	75	5	0.012	50	1000	727	0.06	0.3	0.45	3	49.167	55.352	0.17	4.024	300	0.63
Bovine	Blonde d'Aquitaine	Young Bull	Pasture	Rumen and forestomach	Human food	GIT	0.81	75	25	5	20	0.012	50	1000	727	0.06	0.3	0.45	3	49.167	55.352	0.17	4.024	2470	0.63
Bovine	Blonde d'Aquitaine	Young Bull	Pasture	Rumen fat	Fat and greaves C3	GIT	0.16	10	80	75	5	0.012	50	1000	727	0.06	0.3	0.45	3	49.167	55.352	0.17	4.024	300	0.63
Bovine	Blonde d'Aquitaine	Young Bull	Pasture	Sanitary seizures	C1-C2 for disposal	Others	0.16	66	34	16	17	0.012	50	1000	727	0.06	0.3	0.45	3	49.167	55.352	0.17	0.343	0	0.63
Bovine	Blonde d'Aquitaine	Young Bull	Pasture	Screening and sifting wastes	C1-C2 for disposal	Others	0.31	15	85	84	1	0.012	50	1000	727	0.06	0.3	0.45	3	49.167	55.352	0.17	0.343	0	0.63
Bovine	Blonde d'Aquitaine	Young Bull	Pasture	Small intestine	PAP C3	GIT	0.94	75	25	5	20	0.012	50	1000	727	0.06	0.3	0.45	3	49.167	55.352	0.17	4.024	200	0.63
Bovine	Blonde d'Aquitaine	Young Bull	Pasture	Spinal cord	C1-C2 for disposal	Others	0.16	75	25	10	10	0.012	50	1000	727	0.06	0.3	0.45	3	49.167	55.352	0.17	0.343	0	0.63
Bovine	Blonde d'Aquitaine	Young Bull	Pasture	Spinal cord waste	C1-C2 for disposal	Others	0.04	75	25	10	10	0.012	50	1000	727	0.06	0.3	0.45	3	49.167	55.352	0.17	0.343	0	0.63
Bovine	Blonde d'Aquitaine	Young Bull	Pasture	Spine	C1-C2 for disposal	Carcass	3.02	60	40	15	15	0.012	50	1000	727	0.06	0.3	0.45	3	49.167	55.352	0.17	0.354	0	0.63
Bovine	Blonde d'Aquitaine	Young Bull	Pasture	Spleen	Pet food	Others	0.19	75	25	4	21	0.012	50	1000	727	0.06	0.3	0.45	3	49.167	55.352	0.17	0.343	242	0.63
Bovine	Blonde d'Aquitaine	Young Bull	Pasture	Stillborn	PAP C3	GIT	0.47	75	25	2	21	0.012	50	1000	727	0.06	0.3	0.45	3	49.167	55.352	0.17	4.024	0	0.63
Bovine	Blonde d'Aquitaine	Young Bull	Pasture	Tallow	Fat and greaves C3	Others	4.81	10	90	88	2	0.012	50	1000	727	0.06	0.3	0.45	3	49.167	55.352	0.17	0.343	300	0.63
Bovine	Blonde d'Aquitaine	Young Bull	Pasture	Tongue	Human food	Others	0.28	72	28	10	16	0.012	50	1000	727	0.06	0.3	0.45	3	49.167	55.352	0.17	0.343	5250	0.63
Bovine	Blonde d'Aquitaine	Young Bull	Pasture	Tonsil	C1-C2 for disposal	Others	0.03	75	25	12	10	0.012	50	1000	727	0.06	0.3	0.45	3	49.167	55.352	0.17	0.343	0	0.63
Bovine	Blonde d'Aquitaine	Young Bull	Pasture	Trachea	Pet food	Others	0.12	65	35	5	29	0.012	50	1000	727	0.06	0.3	0.45	3	49.167	55.352	0.17	0.343	242	0.63
Bovine	Blonde d'Aquitaine	Young Bull	Pasture	Udder	Pet food	Others	1.47	86	14	5	3	0.012	50	1000	727	0.06	0.3	0.45	3	49.167	55.352	0.17	0.343	242	0.63
Bovine	Blonde d'Aquitaine	Young Bull	Pasture	Upper throat	Pet food	Others	0.1	70	30	5	20	0.012	50	1000	727	0.06	0.3	0.45	3	49.167	55.352	0.17	0.343	242	0.63
Bovine	Blonde d'Aquitaine	Young Bull	Pasture	Water in the rumen	Spreading/Compost	GIT	2.33	99	1	0	3	0.012	50	1000	727	0.06	0.3	0.45	3	49.167	55.352	0.17	4.024	0	0.63
Bovine	Blonde d'Aquitaine	Beef	Pasture	Abomasum	Human food	GIT	0.19	75	25	5	20	0.012	50	1000	843	0.06	0.3	0.45	3	49.167	55.352	0.17	4.024	2470	0.60
Bovine	Blonde d'Aquitaine	Beef	Pasture	Abomasum fat	Fat and greaves C3	GIT	0.04	20	80	75	5	0.012	50	1000	843	0.06	0.3	0.45	3	49.167	55.352	0.17	4.024	300	0.60
Bovine	Blonde d'Aquitaine	Beef	Pasture	Aponeurosis	Human food	Carcass	3.00	75	25	2	23	0.012	50	1000	843	0.06	0.3	0.45	3	49.167	55.352	0.17	0.354	3310	0.60
Bovine	Blonde d'Aquitaine	Beef	Pasture	Bile	PAP C3	Others	0.01	90	10	2	8	0.012	50	1000	843	0.06	0.3	0.45	3	49.167	55.352	0.17	0.343	283	0.60
Bovine	Blonde d'Aquitaine	Beef	Pasture	Blood	PAP C3	Others	2.23	80	20	2	18	0.012	50	1000	843	0.06	0.3	0.45	3	49.167	55.352	0.17	0.343	736	0.60
Bovine	Blonde d'Aquitaine	Beef	Pasture	Blood	Pet food	Others	0.32	80	20	2	18	0.012	50	1000	843	0.06	0.3	0.45	3	49.167	55.352	0.17	0.343	242	0.60
Bovine	Blonde d'Aquitaine	Beef	Pasture	Bones	Gelatin C3	Carcass	6.72	60	40	15	15	0.012	50	1000	843	0.06	0.3	0.45	3	49.167	55.352	0.17	0.354	10	0.60
Bovine	Blonde d'Aquitaine	Beef	Pasture	Bones of head, brain, eyes and teeth	C1-C2 for disposal	Others	1.39	62	38	2	30	0.012	50	1000	843	0.06	0.3	0.45	3	49.167	55.352	0.17	0.343	0	0.60
Bovine	Blonde d'Aquitaine	Beef	Pasture	Cheek	Human food	Others	0.21	75	25	3	21	0.012	50	1000	843	0.06	0.3	0.45	3	49.167	55.352	0.17	0.343	7250	0.60
Bovine	Blonde d'Aquitaine	Beef	Pasture	Cheek	Human food	Others	0.11	75	25	3	21	0.012	50	1000	843	0.06	0.3	0.45	3	49.167	55.352	0.17	0.343	7250	0.60
Bovine	Blonde d'Aquitaine	Beef	Pasture	Cheek trimmings	Pet food	Others	0.06	75	25	3	21	0.012	50	1000	843	0.06	0.3	0.45	3	49.167	55.352	0.17	0.343	242	0.60
Bovine	Blonde d'Aquitaine	Beef	Pasture	Chops	Pet food	Others	0.15	68	32	2	30	0.012	50	1000	843	0.06	0.3	0.45	3	49.167	55.352	0.17	0.343	242	0.60
Bovine	Blonde d'Aquitaine	Beef	Pasture	Contents of intestines	Spreading/Compost	GIT	2.35	85	15	13	2	0.012	50	1000	843	0.06	0.3	0.45	3	49.167	55.352	0.17	4.024	0	0.60
Bovine	Blonde d'Aquitaine	Beef	Pasture	Contents of the rumen	Spreading/Compost	GIT	4.53	68	32	29	3	0.012	50	1000	843	0.06	0.3	0.45	3	49.167	55.352	0.17	4.024	0	0.60
Bovine	Blonde d'Aquitaine	Beef	Pasture	Ears	PAP C3	Others	0.07	65	35	10	24	0.012	50	1000	843	0.06	0.3	0.45	3	49.167	55.352	0.17	0.343	283	0.60
Bovine	Blonde d'Aquitaine	Beef	Pasture	Esophagus	Pet food	Others	0.1	75	25	4	20	0.012	50	1000	843	0.06	0.3	0.45	3	49.167	55.352	0.17	0.343	242	0.60
Bovine	Blonde d'Aquitaine	Beef	Pasture	Fat	Fat and greaves C3	Carcass	7.2	10	90	88	2	0.012	50	1000	843	0.06	0.3	0.45	3	49.167	55.352	0.17	0.354	300	0.60
Bovine	Blonde d'Aquitaine	Beef	Pasture	Fat around heart	Fat and greaves C3	Others	0.21	10	90	88	2	0.012	50	1000	843	0.06	0.3	0.45	3	49.167	55.352	0.17	0.343	300	0.60
Bovine	Blonde d'Aquitaine	Beef	Pasture	Fat in the kidney	Fat and greaves C3	Others	0.03	10	90	88	2	0.012	50	1000	843	0.06	0.3	0.45	3	49.167	55.352	0.17	0.343	300	0.60
Bovine	Blonde d'Aquitaine	Beef	Pasture	Feet (without hooves)	Gelatin C3	Others	1.34	69	31	5	20	0.012	50	1000	843	0.06	0.3	0.45	3	49.167	55.352	0.17	0.343	10	0.60
Bovine	Blonde d'Aquitaine	Beef	Pasture	Floatation fat	Spreading/Compost	Others	0.84	15	85	84	1	0.012	50	1000	843	0.06	0.3	0.45	3	49.167	55.352	0.17	0.343	0	0.60
Bovine	Blonde d'Aquitaine	Beef	Pasture	Forehead	C1-C2 for disposal	Others	0.03	68	32	2	30	0.012	50	1000	843	0.06	0.3	0.45	3	49.167	55.352	0.17	0.343	0	0.60
Bovine	Blonde d'Aquitaine	Beef	Pasture	Forelock	PAP C3	Others	0.08	20	80	0	79	0.012	50	1000	843	0.06	0.3	0.45	3	49.167	55.352	0.17	0.343	283	0.60
Bovine	Blonde d'Aquitaine	Beef	Pasture	Gallbladder	Pet food	Others	0.04	75	25	5	20	0.012	50	1000	843	0.06	0.3	0.45	3	49.167	55.352	0.17	0.343	242	0.60
Bovine	Blonde d'Aquitaine	Beef	Pasture	Head trimmings	Pet food	Others	0.28	75	25	3	21	0.012	50	1000	843	0.06	0.3	0.45	3	49.167	55.352	0.17	0.343	242	0.60
Bovine	Blonde d'Aquitaine	Beef	Pasture	Heart	Human food	Others	0.34	75	25	3	20	0.012	50	1000	843	0.06	0.3	0.45	3	49.167	55.352	0.17	0.343	700	0.60
Bovine	Blonde d'Aquitaine	Beef	Pasture	Heart trimmings	Pet food	Others	0.04	75	25	3	21	0.012	50	1000	843	0.06	0.3	0.45	3	49.167	55.352	0.17	0.343	242	0.60
Bovine	Blonde d'Aquitaine	Beef	Pasture	Hide	Skin tannery C3	Others	5.25	68	32	2	30	0.012	50	1000	843	0.06	0.3	0.45	3	49.167	55.352	0.17	0.343	5500	0.60
Bovine	Blonde d'Aquitaine	Beef	Pasture	Hooves	PAP C3	Others	0.23	20	80	0	79	0.012	50	1000	843	0.06	0.3	0.45	3	49.167	55.352	0.17	0.343	283	0.60
Bovine	Blonde d'Aquitaine	Beef	Pasture	Horns	PAP C3	Others	0.06	20	80	0	79	0.012	50	1000	843	0.06	0.3	0.45	3	49.167	55.352	0.17	0.343	283	0.60
Bovine	Blonde d'Aquitaine	Beef	Pasture	Kidney	Human food	Others	0.21	75	25	2	21	0.012	50	1000	843	0.06	0.3	0.45	3	49.167	55.352	0.17	0.343	1340	0.60
Bovine	Blonde d'Aquitaine	Beef	Pasture	Large intestine	C1-C2 for disposal	GIT	1.34	75	25	5	20	0.012	50	1000	843	0.06	0.3	0.45	3	49.167	55.352	0.17	4.024	0	0.60
Bovine	Blonde d'Aquitaine	Beef	Pasture	Liver	Human food	Liver	1.36	70	30	5	20	0.012	50	1000	843	0.06	0.3	0.45	3	49.167	55.352	0.17	2.013	1600	0.60
Bovine	Blonde d'Aquitaine	Beef	Pasture	Liver trimmings	Pet food	Liver	0.15	75	25	3	21	0.012	50	1000	843	0.06	0.3	0.45	3	49.167	55.352	0.17	2.013	242	0.60
Bovine	Blonde d'Aquitaine	Beef	Pasture	Lower jaw	PAP C3	Others	0.37	60	40	15	15	0.012	50	1000	843	0.06	0.3	0.45	3	49.167	55.352	0.17	0.343	283	0.60
Bovine	Blonde d'Aquitaine	Beef	Pasture	Lungs	Pet food	Others	0.76	74	26	1	25	0.012	50	1000	843	0.06	0.3	0.45	3	49.167	55.352	0.17	0.343	242	0.60
Bovine	Blonde d'Aquitaine	Beef	Pasture	Mask	Skin tannery C3	Others	0.36	68	32	2	30	0.012	50	1000	843	0.06	0.3	0.45	3	49.167	55.352	0.17	0.343	5500	0.60
Bovine	Blonde d'Aquitaine	Beef	Pasture	Mesenteric fat	C1-C2 for disposal	GIT	1.1	10	90	88	2	0.012	50	1000	843	0.06	0.3	0.45	3	49.167	55.352	0.17	4.024	0	0.60
Bovine	Blonde d'Aquitaine	Beef	Pasture	Muscle	Human food	Carcass	40.2	76	24	5	20	0.012	50	1000	843	0.06	0.3	0.45	3	49.167	55.352	0.17	0.354	5510	0.60
Bovine	Blonde d'Aquitaine	Beef	Pasture	Muzzle	Human food	Others	0.19	68	32	2	30	0.012	50	1000	843	0.06	0.3	0.45	3	49.167	55.352	0.17	0.343	3310	0.60
Bovine	Blonde d'Aquitaine	Beef	Pasture	Omasum	Human food	GIT	0.17	75	25	5	20	0.012	50	1000	843	0.06	0.3	0.45	3	49.167	55.352	0.17	4.024	2470	0.60
Bovine	Blonde d'Aquitaine	Beef	Pasture	Omasum fat	Fat and greaves C3	GIT	0.11	20	80	75	5	0.012	50	1000	843	0.06	0.3	0.45	3	49.167	55.352	0.17	4.024	300	0.60
Bovine	Blonde d'Aquitaine	Beef	Pasture	Rumen and forestomach	Human food	GIT	0.87	75	25	5	20	0.012	50	1000	843	0.06	0.3	0.45	3	49.167	55.352	0.17	4.024	2470	0.60
Bovine	Blonde d'Aquitaine	Beef	Pasture	Rumen fat	Fat and greaves C3	GIT	0.17	10	80	75	5	0.012	50	1000	843	0.06	0.3	0.45	3	49.167	55.352	0.17	4.024	300	0.60
Bovine	Blonde d'Aquitaine	Beef	Pasture	Sanitary seizures	C1-C2 for disposal	Others	0.18	66	34	16	17	0.012	50	1000	843	0.06	0.3	0.45	3	49.167	55.352	0.17	0.343	0	0.60
Bovine	Blonde d'Aquitaine	Beef	Pasture	Screening and sifting wastes	C1-C2 for disposal	Others	0.34	15	85	84	1	0.012	50	1000	843	0.06	0.3	0.45	3	49.167	55.352	0.17	0.343	0	0.60
Bovine	Blonde d'Aquitaine	Beef	Pasture	Small intestine	PAP C3	GIT	1.01	75	25	5	20	0.012	50	1000	843	0.06	0.3	0.45	3	49.167	55.352	0.17	4.024	200	0.60
Bovine	Blonde d'Aquitaine	Beef	Pasture	Spinal cord	C1-C2 for disposal	Others	0.17	75	25	10	10	0.012	50	1000	843	0.06	0.3	0.45	3	49.167	55.352	0.17	0.343	0	0.60
Bovine	Blonde d'Aquitaine	Beef	Pasture	Spinal cord waste	C1-C2 for disposal	Others	0.05	75	25	10	10	0.012	50	1000	843	0.06	0.3	0.45	3	49.167	55.352	0.17	0.343	0	0.60
Bovine	Blonde d'Aquitaine	Beef	Pasture	Spine	C1-C2 for disposal	Carcass	2.88	60	40	15	15	0.012	50	1000	843	0.06	0.3	0.45	3	49.167	55.352	0.17	0.354	0	0.60
Bovine	Blonde d'Aquitaine	Beef	Pasture	Spleen	Pet food	Others	0.21	75	25	4	21	0.012	50	1000	843	0.06	0.3	0.45	3	49.167	55.352	0.17	0.343	242	0.60
Bovine	Blonde d'Aquitaine	Beef	Pasture	Stillborn	PAP C3	GIT	0.51	75	25	2	21	0.012	50	1000	843	0.06	0.3	0.45	3	49.167	55.352	0.17	4.024	0	0.60
Bovine	Blonde d'Aquitaine	Beef	Pasture	Tallow	Fat and greaves C3	Others	5.2	10	90	88	2	0.012	50	1000	843	0.06	0.3	0.45	3	49.167	55.352	0.17	0.343	300	0.60
Bovine	Blonde d'Aquitaine	Beef	Pasture	Tongue	Human food	Others	0.3	72	28	10	16	0.012	50	1000	843	0.06	0.3	0.45	3	49.167	55.352	0.17	0.343	5250	0.60
Bovine	Blonde d'Aquitaine	Beef	Pasture	Tonsil	C1-C2 for disposal	Others	0.04	75	25	12	10	0.012	50	1000	843	0.06	0.3	0.45	3	49.167	55.352	0.17	0.343	0	0.60
Bovine	Blonde d'Aquitaine	Beef	Pasture	Trachea	Pet food	Others	0.13	65	35	5	29	0.012	50	1000	843	0.06	0.3	0.45	3	49.167	55.352	0.17	0.343	242	0.60
Bovine	Blonde d'Aquitaine	Beef	Pasture	Udder	Pet food	Others	1.59	86	14	5	3	0.012	50	1000	843	0.06	0.3	0.45	3	49.167	55.352	0.17	0.343	242	0.60
Bovine	Blonde d'Aquitaine	Beef	Pasture	Upper throat	Pet food	Others	0.11	70	30	5	20	0.012	50	1000	843	0.06	0.3	0.45	3	49.167	55.352	0.17	0.343	242	0.60
Bovine	Blonde d'Aquitaine	Beef	Pasture	Water in the rumen	Spreading/Compost	GIT	2.52	99	1	0	3	0.012	50	1000	843	0.06	0.3	0.45	3	49.167	55.352	0.17	4.024	0	0.60
Bovine	Blonde d'Aquitaine	Heifer	Pasture	Abomasum	Human food	GIT	0.19	75	25	5	20	0.012	50	1000	761	0.06	0.3	0.45	3	49.167	55.352	0.17	4.024	2470	0.59
Bovine	Blonde d'Aquitaine	Heifer	Pasture	Abomasum fat	Fat and greaves C3	GIT	0.04	20	80	75	5	0.012	50	1000	761	0.06	0.3	0.45	3	49.167	55.352	0.17	4.024	300	0.59
Bovine	Blonde d'Aquitaine	Heifer	Pasture	Aponeurosis	Human food	Carcass	2.95	75	25	2	23	0.012	50	1000	761	0.06	0.3	0.45	3	49.167	55.352	0.17	0.354	3310	0.59
Bovine	Blonde d'Aquitaine	Heifer	Pasture	Bile	PAP C3	Others	0.01	90	10	2	8	0.012	50	1000	761	0.06	0.3	0.45	3	49.167	55.352	0.17	0.343	283	0.59
Bovine	Blonde d'Aquitaine	Heifer	Pasture	Blood	PAP C3	Others	2.28	80	20	2	18	0.012	50	1000	761	0.06	0.3	0.45	3	49.167	55.352	0.17	0.343	736	0.59
Bovine	Blonde d'Aquitaine	Heifer	Pasture	Blood	Pet food	Others	0.33	80	20	2	18	0.012	50	1000	761	0.06	0.3	0.45	3	49.167	55.352	0.17	0.343	242	0.59
Bovine	Blonde d'Aquitaine	Heifer	Pasture	Bones	Gelatin C3	Carcass	6.61	60	40	15	15	0.012	50	1000	761	0.06	0.3	0.45	3	49.167	55.352	0.17	0.354	10	0.59
Bovine	Blonde d'Aquitaine	Heifer	Pasture	Bones of head, brain, eyes and teeth	C1-C2 for disposal	Others	1.42	62	38	2	30	0.012	50	1000	761	0.06	0.3	0.45	3	49.167	55.352	0.17	0.343	0	0.59
Bovine	Blonde d'Aquitaine	Heifer	Pasture	Cheek	Human food	Others	0.21	75	25	3	21	0.012	50	1000	761	0.06	0.3	0.45	3	49.167	55.352	0.17	0.343	7250	0.59
Bovine	Blonde d'Aquitaine	Heifer	Pasture	Cheek	Human food	Others	0.12	75	25	3	21	0.012	50	1000	761	0.06	0.3	0.45	3	49.167	55.352	0.17	0.343	7250	0.59
Bovine	Blonde d'Aquitaine	Heifer	Pasture	Cheek trimmings	Pet food	Others	0.06	75	25	3	21	0.012	50	1000	761	0.06	0.3	0.45	3	49.167	55.352	0.17	0.343	242	0.59
Bovine	Blonde d'Aquitaine	Heifer	Pasture	Chops	Pet food	Others	0.15	68	32	2	30	0.012	50	1000	761	0.06	0.3	0.45	3	49.167	55.352	0.17	0.343	242	0.59
Bovine	Blonde d'Aquitaine	Heifer	Pasture	Contents of intestines	Spreading/Compost	GIT	2.41	85	15	13	2	0.012	50	1000	761	0.06	0.3	0.45	3	49.167	55.352	0.17	4.024	0	0.59
Bovine	Blonde d'Aquitaine	Heifer	Pasture	Contents of the rumen	Spreading/Compost	GIT	4.64	68	32	29	3	0.012	50	1000	761	0.06	0.3	0.45	3	49.167	55.352	0.17	4.024	0	0.59
Bovine	Blonde d'Aquitaine	Heifer	Pasture	Ears	PAP C3	Others	0.08	65	35	10	24	0.012	50	1000	761	0.06	0.3	0.45	3	49.167	55.352	0.17	0.343	283	0.59
Bovine	Blonde d'Aquitaine	Heifer	Pasture	Esophagus	Pet food	Others	0.11	75	25	4	20	0.012	50	1000	761	0.06	0.3	0.45	3	49.167	55.352	0.17	0.343	242	0.59
Bovine	Blonde d'Aquitaine	Heifer	Pasture	Fat	Fat and greaves C3	Carcass	7.08	10	90	88	2	0.012	50	1000	761	0.06	0.3	0.45	3	49.167	55.352	0.17	0.354	300	0.59
Bovine	Blonde d'Aquitaine	Heifer	Pasture	Fat around heart	Fat and greaves C3	Others	0.21	10	90	88	2	0.012	50	1000	761	0.06	0.3	0.45	3	49.167	55.352	0.17	0.343	300	0.59
Bovine	Blonde d'Aquitaine	Heifer	Pasture	Fat in the kidney	Fat and greaves C3	Others	0.03	10	90	88	2	0.012	50	1000	761	0.06	0.3	0.45	3	49.167	55.352	0.17	0.343	300	0.59
Bovine	Blonde d'Aquitaine	Heifer	Pasture	Feet (without hooves)	Gelatin C3	Others	1.37	69	31	5	20	0.012	50	1000	761	0.06	0.3	0.45	3	49.167	55.352	0.17	0.343	10	0.59
Bovine	Blonde d'Aquitaine	Heifer	Pasture	Floatation fat	Spreading/Compost	Others	0.86	15	85	84	1	0.012	50	1000	761	0.06	0.3	0.45	3	49.167	55.352	0.17	0.343	0	0.59
Bovine	Blonde d'Aquitaine	Heifer	Pasture	Forehead	C1-C2 for disposal	Others	0.03	68	32	2	30	0.012	50	1000	761	0.06	0.3	0.45	3	49.167	55.352	0.17	0.343	0	0.59
Bovine	Blonde d'Aquitaine	Heifer	Pasture	Forelock	PAP C3	Others	0.09	20	80	0	79	0.012	50	1000	761	0.06	0.3	0.45	3	49.167	55.352	0.17	0.343	283	0.59
Bovine	Blonde d'Aquitaine	Heifer	Pasture	Gallbladder	Pet food	Others	0.04	75	25	5	20	0.012	50	1000	761	0.06	0.3	0.45	3	49.167	55.352	0.17	0.343	242	0.59
Bovine	Blonde d'Aquitaine	Heifer	Pasture	Head trimmings	Pet food	Others	0.29	75	25	3	21	0.012	50	1000	761	0.06	0.3	0.45	3	49.167	55.352	0.17	0.343	242	0.59
Bovine	Blonde d'Aquitaine	Heifer	Pasture	Heart	Human food	Others	0.35	75	25	3	20	0.012	50	1000	761	0.06	0.3	0.45	3	49.167	55.352	0.17	0.343	700	0.59
Bovine	Blonde d'Aquitaine	Heifer	Pasture	Heart trimmings	Pet food	Others	0.04	75	25	3	21	0.012	50	1000	761	0.06	0.3	0.45	3	49.167	55.352	0.17	0.343	242	0.59
Bovine	Blonde d'Aquitaine	Heifer	Pasture	Hide	Skin tannery C3	Others	5.38	68	32	2	30	0.012	50	1000	761	0.06	0.3	0.45	3	49.167	55.352	0.17	0.343	5500	0.59
Bovine	Blonde d'Aquitaine	Heifer	Pasture	Hooves	PAP C3	Others	0.24	20	80	0	79	0.012	50	1000	761	0.06	0.3	0.45	3	49.167	55.352	0.17	0.343	283	0.59
Bovine	Blonde d'Aquitaine	Heifer	Pasture	Horns	PAP C3	Others	0.06	20	80	0	79	0.012	50	1000	761	0.06	0.3	0.45	3	49.167	55.352	0.17	0.343	283	0.59
Bovine	Blonde d'Aquitaine	Heifer	Pasture	Kidney	Human food	Others	0.21	75	25	2	21	0.012	50	1000	761	0.06	0.3	0.45	3	49.167	55.352	0.17	0.343	1340	0.59
Bovine	Blonde d'Aquitaine	Heifer	Pasture	Large intestine	C1-C2 for disposal	GIT	1.37	75	25	5	20	0.012	50	1000	761	0.06	0.3	0.45	3	49.167	55.352	0.17	4.024	0	0.59
Bovine	Blonde d'Aquitaine	Heifer	Pasture	Liver	Human food	Liver	1.39	70	30	5	20	0.012	50	1000	761	0.06	0.3	0.45	3	49.167	55.352	0.17	2.013	1600	0.59
Bovine	Blonde d'Aquitaine	Heifer	Pasture	Liver trimmings	Pet food	Liver	0.15	75	25	3	21	0.012	50	1000	761	0.06	0.3	0.45	3	49.167	55.352	0.17	2.013	242	0.59
Bovine	Blonde d'Aquitaine	Heifer	Pasture	Lower jaw	PAP C3	Others	0.38	60	40	15	15	0.012	50	1000	761	0.06	0.3	0.45	3	49.167	55.352	0.17	0.343	283	0.59
Bovine	Blonde d'Aquitaine	Heifer	Pasture	Lungs	Pet food	Others	0.78	74	26	1	25	0.012	50	1000	761	0.06	0.3	0.45	3	49.167	55.352	0.17	0.343	242	0.59
Bovine	Blonde d'Aquitaine	Heifer	Pasture	Mask	Skin tannery C3	Others	0.36	68	32	2	30	0.012	50	1000	761	0.06	0.3	0.45	3	49.167	55.352	0.17	0.343	5500	0.59
Bovine	Blonde d'Aquitaine	Heifer	Pasture	Mesenteric fat	C1-C2 for disposal	GIT	1.12	10	90	88	2	0.012	50	1000	761	0.06	0.3	0.45	3	49.167	55.352	0.17	4.024	0	0.59
Bovine	Blonde d'Aquitaine	Heifer	Pasture	Muscle	Human food	Carcass	39.53	76	24	5	20	0.012	50	1000	761	0.06	0.3	0.45	3	49.167	55.352	0.17	0.354	5510	0.59
Bovine	Blonde d'Aquitaine	Heifer	Pasture	Muzzle	Human food	Others	0.19	68	32	2	30	0.012	50	1000	761	0.06	0.3	0.45	3	49.167	55.352	0.17	0.343	3310	0.59
Bovine	Blonde d'Aquitaine	Heifer	Pasture	Omasum	Human food	GIT	0.17	75	25	5	20	0.012	50	1000	761	0.06	0.3	0.45	3	49.167	55.352	0.17	4.024	2470	0.59
Bovine	Blonde d'Aquitaine	Heifer	Pasture	Omasum fat	Fat and greaves C3	GIT	0.12	20	80	75	5	0.012	50	1000	761	0.06	0.3	0.45	3	49.167	55.352	0.17	4.024	300	0.59
Bovine	Blonde d'Aquitaine	Heifer	Pasture	Rumen and forestomach	Human food	GIT	0.89	75	25	5	20	0.012	50	1000	761	0.06	0.3	0.45	3	49.167	55.352	0.17	4.024	2470	0.59
Bovine	Blonde d'Aquitaine	Heifer	Pasture	Rumen fat	Fat and greaves C3	GIT	0.17	10	80	75	5	0.012	50	1000	761	0.06	0.3	0.45	3	49.167	55.352	0.17	4.024	300	0.59
Bovine	Blonde d'Aquitaine	Heifer	Pasture	Sanitary seizures	C1-C2 for disposal	Others	0.18	66	34	16	17	0.012	50	1000	761	0.06	0.3	0.45	3	49.167	55.352	0.17	0.343	0	0.59
Bovine	Blonde d'Aquitaine	Heifer	Pasture	Screening and sifting wastes	C1-C2 for disposal	Others	0.35	15	85	84	1	0.012	50	1000	761	0.06	0.3	0.45	3	49.167	55.352	0.17	0.343	0	0.59
Bovine	Blonde d'Aquitaine	Heifer	Pasture	Small intestine	PAP C3	GIT	1.04	75	25	5	20	0.012	50	1000	761	0.06	0.3	0.45	3	49.167	55.352	0.17	4.024	200	0.59
Bovine	Blonde d'Aquitaine	Heifer	Pasture	Spinal cord	C1-C2 for disposal	Others	0.17	75	25	10	10	0.012	50	1000	761	0.06	0.3	0.45	3	49.167	55.352	0.17	0.343	0	0.59
Bovine	Blonde d'Aquitaine	Heifer	Pasture	Spinal cord waste	C1-C2 for disposal	Others	0.05	75	25	10	10	0.012	50	1000	761	0.06	0.3	0.45	3	49.167	55.352	0.17	0.343	0	0.59
Bovine	Blonde d'Aquitaine	Heifer	Pasture	Spine	C1-C2 for disposal	Carcass	2.83	60	40	15	15	0.012	50	1000	761	0.06	0.3	0.45	3	49.167	55.352	0.17	0.354	0	0.59
Bovine	Blonde d'Aquitaine	Heifer	Pasture	Spleen	Pet food	Others	0.21	75	25	4	21	0.012	50	1000	761	0.06	0.3	0.45	3	49.167	55.352	0.17	0.343	242	0.59
Bovine	Blonde d'Aquitaine	Heifer	Pasture	Stillborn	PAP C3	GIT	0.52	75	25	2	21	0.012	50	1000	761	0.06	0.3	0.45	3	49.167	55.352	0.17	4.024	0	0.59
Bovine	Blonde d'Aquitaine	Heifer	Pasture	Tallow	Fat and greaves C3	Others	5.33	10	90	88	2	0.012	50	1000	761	0.06	0.3	0.45	3	49.167	55.352	0.17	0.343	300	0.59
Bovine	Blonde d'Aquitaine	Heifer	Pasture	Tongue	Human food	Others	0.31	72	28	10	16	0.012	50	1000	761	0.06	0.3	0.45	3	49.167	55.352	0.17	0.343	5250	0.59
Bovine	Blonde d'Aquitaine	Heifer	Pasture	Tonsil	C1-C2 for disposal	Others	0.04	75	25	12	10	0.012	50	1000	761	0.06	0.3	0.45	3	49.167	55.352	0.17	0.343	0	0.59
Bovine	Blonde d'Aquitaine	Heifer	Pasture	Trachea	Pet food	Others	0.13	65	35	5	29	0.012	50	1000	761	0.06	0.3	0.45	3	49.167	55.352	0.17	0.343	242	0.59
Bovine	Blonde d'Aquitaine	Heifer	Pasture	Udder	Pet food	Others	1.63	86	14	5	3	0.012	50	1000	761	0.06	0.3	0.45	3	49.167	55.352	0.17	0.343	242	0.59
Bovine	Blonde d'Aquitaine	Heifer	Pasture	Upper throat	Pet food	Others	0.12	70	30	5	20	0.012	50	1000	761	0.06	0.3	0.45	3	49.167	55.352	0.17	0.343	242	0.59
Bovine	Blonde d'Aquitaine	Heifer	Pasture	Water in the rumen	Spreading/Compost	GIT	2.58	99	1	0	3	0.012	50	1000	761	0.06	0.3	0.45	3	49.167	55.352	0.17	4.024	0	0.59
Bovine	Blonde d'Aquitaine	Cull Cow	Pasture	Abomasum	Human food	GIT	0.22	75	25	5	20	0.012	50	1000	927	0.06	0.3	0.45	3	49.167	55.352	0.17	4.024	2470	0.52
Bovine	Blonde d'Aquitaine	Cull Cow	Pasture	Abomasum fat	Fat and greaves C3	GIT	0.04	20	80	75	5	0.012	50	1000	927	0.06	0.3	0.45	3	49.167	55.352	0.17	4.024	300	0.52
Bovine	Blonde d'Aquitaine	Cull Cow	Pasture	Aponeurosis	Human food	Carcass	2.6	75	25	2	23	0.012	50	1000	927	0.06	0.3	0.45	3	49.167	55.352	0.17	0.354	3310	0.52
Bovine	Blonde d'Aquitaine	Cull Cow	Pasture	Bile	PAP C3	Others	0.01	90	10	2	8	0.012	50	1000	927	0.06	0.3	0.45	3	49.167	55.352	0.17	0.343	283	0.52
Bovine	Blonde d'Aquitaine	Cull Cow	Pasture	Blood	PAP C3	Others	2.67	80	20	2	18	0.012	50	1000	927	0.06	0.3	0.45	3	49.167	55.352	0.17	0.343	736	0.52
Bovine	Blonde d'Aquitaine	Cull Cow	Pasture	Blood	Pet food	Others	0.38	80	20	2	18	0.012	50	1000	927	0.06	0.3	0.45	3	49.167	55.352	0.17	0.343	242	0.52
Bovine	Blonde d'Aquitaine	Cull Cow	Pasture	Bones	Gelatin C3	Carcass	5.83	60	40	15	15	0.012	50	1000	927	0.06	0.3	0.45	3	49.167	55.352	0.17	0.354	10	0.52
Bovine	Blonde d'Aquitaine	Cull Cow	Pasture	Bones of head, brain, eyes and teeth	C1-C2 for disposal	Others	1.66	62	38	2	30	0.012	50	1000	927	0.06	0.3	0.45	3	49.167	55.352	0.17	0.343	0	0.52
Bovine	Blonde d'Aquitaine	Cull Cow	Pasture	Cheek	Human food	Others	0.25	75	25	3	21	0.012	50	1000	927	0.06	0.3	0.45	3	49.167	55.352	0.17	0.343	7250	0.52
Bovine	Blonde d'Aquitaine	Cull Cow	Pasture	Cheek	Human food	Others	0.13	75	25	3	21	0.012	50	1000	927	0.06	0.3	0.45	3	49.167	55.352	0.17	0.343	7250	0.52
Bovine	Blonde d'Aquitaine	Cull Cow	Pasture	Cheek trimmings	Pet food	Others	0.07	75	25	3	21	0.012	50	1000	927	0.06	0.3	0.45	3	49.167	55.352	0.17	0.343	242	0.52
Bovine	Blonde d'Aquitaine	Cull Cow	Pasture	Chops	Pet food	Others	0.18	68	32	2	30	0.012	50	1000	927	0.06	0.3	0.45	3	49.167	55.352	0.17	0.343	242	0.52
Bovine	Blonde d'Aquitaine	Cull Cow	Pasture	Contents of intestines	Spreading/Compost	GIT	2.82	85	15	13	2	0.012	50	1000	927	0.06	0.3	0.45	3	49.167	55.352	0.17	4.024	0	0.52
Bovine	Blonde d'Aquitaine	Cull Cow	Pasture	Contents of the rumen	Spreading/Compost	GIT	5.44	68	32	29	3	0.012	50	1000	927	0.06	0.3	0.45	3	49.167	55.352	0.17	4.024	0	0.52
Bovine	Blonde d'Aquitaine	Cull Cow	Pasture	Ears	PAP C3	Others	0.09	65	35	10	24	0.012	50	1000	927	0.06	0.3	0.45	3	49.167	55.352	0.17	0.343	283	0.52
Bovine	Blonde d'Aquitaine	Cull Cow	Pasture	Esophagus	Pet food	Others	0.12	75	25	4	20	0.012	50	1000	927	0.06	0.3	0.45	3	49.167	55.352	0.17	0.343	242	0.52
Bovine	Blonde d'Aquitaine	Cull Cow	Pasture	Fat	Fat and greaves C3	Carcass	6.24	10	90	88	2	0.012	50	1000	927	0.06	0.3	0.45	3	49.167	55.352	0.17	0.354	300	0.52
Bovine	Blonde d'Aquitaine	Cull Cow	Pasture	Fat around heart	Fat and greaves C3	Others	0.25	10	90	88	2	0.012	50	1000	927	0.06	0.3	0.45	3	49.167	55.352	0.17	0.343	300	0.52
Bovine	Blonde d'Aquitaine	Cull Cow	Pasture	Fat in the kidney	Fat and greaves C3	Others	0.03	10	90	88	2	0.012	50	1000	927	0.06	0.3	0.45	3	49.167	55.352	0.17	0.343	300	0.52
Bovine	Blonde d'Aquitaine	Cull Cow	Pasture	Feet (without hooves)	Gelatin C3	Others	1.61	69	31	5	20	0.012	50	1000	927	0.06	0.3	0.45	3	49.167	55.352	0.17	0.343	10	0.52
Bovine	Blonde d'Aquitaine	Cull Cow	Pasture	Floatation fat	Spreading/Compost	Others	1.01	15	85	84	1	0.012	50	1000	927	0.06	0.3	0.45	3	49.167	55.352	0.17	0.343	0	0.52
Bovine	Blonde d'Aquitaine	Cull Cow	Pasture	Forehead	C1-C2 for disposal	Others	0.03	68	32	2	30	0.012	50	1000	927	0.06	0.3	0.45	3	49.167	55.352	0.17	0.343	0	0.52
Bovine	Blonde d'Aquitaine	Cull Cow	Pasture	Forelock	PAP C3	Others	0.1	20	80	0	79	0.012	50	1000	927	0.06	0.3	0.45	3	49.167	55.352	0.17	0.343	283	0.52
Bovine	Blonde d'Aquitaine	Cull Cow	Pasture	Gallbladder	Pet food	Others	0.04	75	25	5	20	0.012	50	1000	927	0.06	0.3	0.45	3	49.167	55.352	0.17	0.343	242	0.52
Bovine	Blonde d'Aquitaine	Cull Cow	Pasture	Head trimmings	Pet food	Others	0.34	75	25	3	21	0.012	50	1000	927	0.06	0.3	0.45	3	49.167	55.352	0.17	0.343	242	0.52
Bovine	Blonde d'Aquitaine	Cull Cow	Pasture	Heart	Human food	Others	0.4	75	25	3	20	0.012	50	1000	927	0.06	0.3	0.45	3	49.167	55.352	0.17	0.343	700	0.52
Bovine	Blonde d'Aquitaine	Cull Cow	Pasture	Heart trimmings	Pet food	Others	0.04	75	25	3	21	0.012	50	1000	927	0.06	0.3	0.45	3	49.167	55.352	0.17	0.343	242	0.52
Bovine	Blonde d'Aquitaine	Cull Cow	Pasture	Hide	Skin tannery C3	Others	6.3	68	32	2	30	0.012	50	1000	927	0.06	0.3	0.45	3	49.167	55.352	0.17	0.343	5500	0.52
Bovine	Blonde d'Aquitaine	Cull Cow	Pasture	Hooves	PAP C3	Others	0.28	20	80	0	79	0.012	50	1000	927	0.06	0.3	0.45	3	49.167	55.352	0.17	0.343	283	0.52
Bovine	Blonde d'Aquitaine	Cull Cow	Pasture	Horns	PAP C3	Others	0.07	20	80	0	79	0.012	50	1000	927	0.06	0.3	0.45	3	49.167	55.352	0.17	0.343	283	0.52
Bovine	Blonde d'Aquitaine	Cull Cow	Pasture	Kidney	Human food	Others	0.25	75	25	2	21	0.012	50	1000	927	0.06	0.3	0.45	3	49.167	55.352	0.17	0.343	1340	0.52
Bovine	Blonde d'Aquitaine	Cull Cow	Pasture	Large intestine	C1-C2 for disposal	GIT	1.61	75	25	5	20	0.012	50	1000	927	0.06	0.3	0.45	3	49.167	55.352	0.17	4.024	0	0.52
Bovine	Blonde d'Aquitaine	Cull Cow	Pasture	Liver	Human food	Liver	1.63	70	30	5	20	0.012	50	1000	927	0.06	0.3	0.45	3	49.167	55.352	0.17	2.013	1600	0.52
Bovine	Blonde d'Aquitaine	Cull Cow	Pasture	Liver trimmings	Pet food	Liver	0.18	75	25	3	21	0.012	50	1000	927	0.06	0.3	0.45	3	49.167	55.352	0.17	2.013	242	0.52
Bovine	Blonde d'Aquitaine	Cull Cow	Pasture	Lower jaw	PAP C3	Others	0.45	60	40	15	15	0.012	50	1000	927	0.06	0.3	0.45	3	49.167	55.352	0.17	0.343	283	0.52
Bovine	Blonde d'Aquitaine	Cull Cow	Pasture	Lungs	Pet food	Others	0.91	74	26	1	25	0.012	50	1000	927	0.06	0.3	0.45	3	49.167	55.352	0.17	0.343	242	0.52
Bovine	Blonde d'Aquitaine	Cull Cow	Pasture	Mask	Skin tannery C3	Others	0.43	68	32	2	30	0.012	50	1000	927	0.06	0.3	0.45	3	49.167	55.352	0.17	0.343	5500	0.52
Bovine	Blonde d'Aquitaine	Cull Cow	Pasture	Mesenteric fat	C1-C2 for disposal	GIT	1.31	10	90	88	2	0.012	50	1000	927	0.06	0.3	0.45	3	49.167	55.352	0.17	4.024	0	0.52
Bovine	Blonde d'Aquitaine	Cull Cow	Pasture	Muscle	Human food	Carcass	34.84	76	24	5	20	0.012	50	1000	927	0.06	0.3	0.45	3	49.167	55.352	0.17	0.354	5510	0.52
Bovine	Blonde d'Aquitaine	Cull Cow	Pasture	Muzzle	Human food	Others	0.22	68	32	2	30	0.012	50	1000	927	0.06	0.3	0.45	3	49.167	55.352	0.17	0.343	3310	0.52
Bovine	Blonde d'Aquitaine	Cull Cow	Pasture	Omasum	Human food	GIT	0.2	75	25	5	20	0.012	50	1000	927	0.06	0.3	0.45	3	49.167	55.352	0.17	4.024	2470	0.52
Bovine	Blonde d'Aquitaine	Cull Cow	Pasture	Omasum fat	Fat and greaves C3	GIT	0.13	20	80	75	5	0.012	50	1000	927	0.06	0.3	0.45	3	49.167	55.352	0.17	4.024	300	0.52
Bovine	Blonde d'Aquitaine	Cull Cow	Pasture	Rumen and forestomach	Human food	GIT	1.04	75	25	5	20	0.012	50	1000	927	0.06	0.3	0.45	3	49.167	55.352	0.17	4.024	2470	0.52
Bovine	Blonde d'Aquitaine	Cull Cow	Pasture	Rumen fat	Fat and greaves C3	GIT	0.2	10	80	75	5	0.012	50	1000	927	0.06	0.3	0.45	3	49.167	55.352	0.17	4.024	300	0.52
Bovine	Blonde d'Aquitaine	Cull Cow	Pasture	Sanitary seizures	C1-C2 for disposal	Others	0.21	66	34	16	17	0.012	50	1000	927	0.06	0.3	0.45	3	49.167	55.352	0.17	0.343	0	0.52
Bovine	Blonde d'Aquitaine	Cull Cow	Pasture	Screening and sifting wastes	C1-C2 for disposal	Others	0.4	15	85	84	1	0.012	50	1000	927	0.06	0.3	0.45	3	49.167	55.352	0.17	0.343	0	0.52
Bovine	Blonde d'Aquitaine	Cull Cow	Pasture	Small intestine	PAP C3	GIT	1.21	75	25	5	20	0.012	50	1000	927	0.06	0.3	0.45	3	49.167	55.352	0.17	4.024	200	0.52
Bovine	Blonde d'Aquitaine	Cull Cow	Pasture	Spinal cord	C1-C2 for disposal	Others	0.2	75	25	10	10	0.012	50	1000	927	0.06	0.3	0.45	3	49.167	55.352	0.17	0.343	0	0.52
Bovine	Blonde d'Aquitaine	Cull Cow	Pasture	Spinal cord waste	C1-C2 for disposal	Others	0.06	75	25	10	10	0.012	50	1000	927	0.06	0.3	0.45	3	49.167	55.352	0.17	0.343	0	0.52
Bovine	Blonde d'Aquitaine	Cull Cow	Pasture	Spine	C1-C2 for disposal	Carcass	2.49	60	40	15	15	0.012	50	1000	927	0.06	0.3	0.45	3	49.167	55.352	0.17	0.354	0	0.52
Bovine	Blonde d'Aquitaine	Cull Cow	Pasture	Spleen	Pet food	Others	0.25	75	25	4	21	0.012	50	1000	927	0.06	0.3	0.45	3	49.167	55.352	0.17	0.343	242	0.52
Bovine	Blonde d'Aquitaine	Cull Cow	Pasture	Stillborn	PAP C3	GIT	0.61	75	25	2	21	0.012	50	1000	927	0.06	0.3	0.45	3	49.167	55.352	0.17	4.024	0	0.52
Bovine	Blonde d'Aquitaine	Cull Cow	Pasture	Tallow	Fat and greaves C3	Others	6.25	10	90	88	2	0.012	50	1000	927	0.06	0.3	0.45	3	49.167	55.352	0.17	0.343	300	0.52
Bovine	Blonde d'Aquitaine	Cull Cow	Pasture	Tongue	Human food	Others	0.36	72	28	10	16	0.012	50	1000	927	0.06	0.3	0.45	3	49.167	55.352	0.17	0.343	5250	0.52
Bovine	Blonde d'Aquitaine	Cull Cow	Pasture	Tonsil	C1-C2 for disposal	Others	0.04	75	25	12	10	0.012	50	1000	927	0.06	0.3	0.45	3	49.167	55.352	0.17	0.343	0	0.52
Bovine	Blonde d'Aquitaine	Cull Cow	Pasture	Trachea	Pet food	Others	0.16	65	35	5	29	0.012	50	1000	927	0.06	0.3	0.45	3	49.167	55.352	0.17	0.343	242	0.52
Bovine	Blonde d'Aquitaine	Cull Cow	Pasture	Udder	Pet food	Others	1.91	86	14	5	3	0.012	50	1000	927	0.06	0.3	0.45	3	49.167	55.352	0.17	0.343	242	0.52
Bovine	Blonde d'Aquitaine	Cull Cow	Pasture	Upper throat	Pet food	Others	0.13	70	30	5	20	0.012	50	1000	927	0.06	0.3	0.45	3	49.167	55.352	0.17	0.343	242	0.52
Bovine	Blonde d'Aquitaine	Cull Cow	Pasture	Water in the rumen	Spreading/Compost	GIT	3.02	99	1	0	3	0.012	50	1000	927	0.06	0.3	0.45	3	49.167	55.352	0.17	4.024	0	0.52
Bovine	Salers	Young Bull	Pasture	Abomasum	Human food	GIT	0.21	75	25	5	20	0.012	50	1000	740	0.06	0.3	0.45	3	49.167	55.352	0.17	4.024	2470	0.55
Bovine	Salers	Young Bull	Pasture	Abomasum fat	Fat and greaves C3	GIT	0.04	20	80	75	5	0.012	50	1000	740	0.06	0.3	0.45	3	49.167	55.352	0.17	4.024	300	0.55
Bovine	Salers	Young Bull	Pasture	Aponeurosis	Human food	Carcass	2.75	75	25	2	23	0.012	50	1000	740	0.06	0.3	0.45	3	49.167	55.352	0.17	0.354	3310	0.55
Bovine	Salers	Young Bull	Pasture	Bile	PAP C3	Others	0.01	90	10	2	8	0.012	50	1000	740	0.06	0.3	0.45	3	49.167	55.352	0.17	0.343	283	0.55
Bovine	Salers	Young Bull	Pasture	Blood	PAP C3	Others	2.51	80	20	2	18	0.012	50	1000	740	0.06	0.3	0.45	3	49.167	55.352	0.17	0.343	736	0.55
Bovine	Salers	Young Bull	Pasture	Blood	Pet food	Others	0.36	80	20	2	18	0.012	50	1000	740	0.06	0.3	0.45	3	49.167	55.352	0.17	0.343	242	0.55
Bovine	Salers	Young Bull	Pasture	Bones	Gelatin C3	Carcass	6.16	60	40	15	15	0.012	50	1000	740	0.06	0.3	0.45	3	49.167	55.352	0.17	0.354	10	0.55
Bovine	Salers	Young Bull	Pasture	Bones of head, brain, eyes and teeth	C1-C2 for disposal	Others	1.56	62	38	2	30	0.012	50	1000	740	0.06	0.3	0.45	3	49.167	55.352	0.17	0.343	0	0.55
Bovine	Salers	Young Bull	Pasture	Cheek	Human food	Others	0.23	75	25	3	21	0.012	50	1000	740	0.06	0.3	0.45	3	49.167	55.352	0.17	0.343	7250	0.55
Bovine	Salers	Young Bull	Pasture	Cheek	Human food	Others	0.13	75	25	3	21	0.012	50	1000	740	0.06	0.3	0.45	3	49.167	55.352	0.17	0.343	7250	0.55
Bovine	Salers	Young Bull	Pasture	Cheek trimmings	Pet food	Others	0.06	75	25	3	21	0.012	50	1000	740	0.06	0.3	0.45	3	49.167	55.352	0.17	0.343	242	0.55
Bovine	Salers	Young Bull	Pasture	Chops	Pet food	Others	0.17	68	32	2	30	0.012	50	1000	740	0.06	0.3	0.45	3	49.167	55.352	0.17	0.343	242	0.55
Bovine	Salers	Young Bull	Pasture	Contents of intestines	Spreading/Compost	GIT	2.64	85	15	13	2	0.012	50	1000	740	0.06	0.3	0.45	3	49.167	55.352	0.17	4.024	0	0.55
Bovine	Salers	Young Bull	Pasture	Contents of the rumen	Spreading/Compost	GIT	5.1	68	32	29	3	0.012	50	1000	740	0.06	0.3	0.45	3	49.167	55.352	0.17	4.024	0	0.55
Bovine	Salers	Young Bull	Pasture	Ears	PAP C3	Others	0.08	65	35	10	24	0.012	50	1000	740	0.06	0.3	0.45	3	49.167	55.352	0.17	0.343	283	0.55
Bovine	Salers	Young Bull	Pasture	Esophagus	Pet food	Others	0.12	75	25	4	20	0.012	50	1000	740	0.06	0.3	0.45	3	49.167	55.352	0.17	0.343	242	0.55
Bovine	Salers	Young Bull	Pasture	Fat	Fat and greaves C3	Carcass	6.6	10	90	88	2	0.012	50	1000	740	0.06	0.3	0.45	3	49.167	55.352	0.17	0.354	300	0.55
Bovine	Salers	Young Bull	Pasture	Fat around heart	Fat and greaves C3	Others	0.23	10	90	88	2	0.012	50	1000	740	0.06	0.3	0.45	3	49.167	55.352	0.17	0.343	300	0.55
Bovine	Salers	Young Bull	Pasture	Fat in the kidney	Fat and greaves C3	Others	0.03	10	90	88	2	0.012	50	1000	740	0.06	0.3	0.45	3	49.167	55.352	0.17	0.343	300	0.55
Bovine	Salers	Young Bull	Pasture	Feet (without hooves)	Gelatin C3	Others	1.51	69	31	5	20	0.012	50	1000	740	0.06	0.3	0.45	3	49.167	55.352	0.17	0.343	10	0.55
Bovine	Salers	Young Bull	Pasture	Floatation fat	Spreading/Compost	Others	0.95	15	85	84	1	0.012	50	1000	740	0.06	0.3	0.45	3	49.167	55.352	0.17	0.343	0	0.55
Bovine	Salers	Young Bull	Pasture	Forehead	C1-C2 for disposal	Others	0.03	68	32	2	30	0.012	50	1000	740	0.06	0.3	0.45	3	49.167	55.352	0.17	0.343	0	0.55
Bovine	Salers	Young Bull	Pasture	Forelock	PAP C3	Others	0.09	20	80	0	79	0.012	50	1000	740	0.06	0.3	0.45	3	49.167	55.352	0.17	0.343	283	0.55
Bovine	Salers	Young Bull	Pasture	Gallbladder	Pet food	Others	0.04	75	25	5	20	0.012	50	1000	740	0.06	0.3	0.45	3	49.167	55.352	0.17	0.343	242	0.55
Bovine	Salers	Young Bull	Pasture	Head trimmings	Pet food	Others	0.32	75	25	3	21	0.012	50	1000	740	0.06	0.3	0.45	3	49.167	55.352	0.17	0.343	242	0.55
Bovine	Salers	Young Bull	Pasture	Heart	Human food	Others	0.38	75	25	3	20	0.012	50	1000	740	0.06	0.3	0.45	3	49.167	55.352	0.17	0.343	700	0.55
Bovine	Salers	Young Bull	Pasture	Heart trimmings	Pet food	Others	0.04	75	25	3	21	0.012	50	1000	740	0.06	0.3	0.45	3	49.167	55.352	0.17	0.343	242	0.55
Bovine	Salers	Young Bull	Pasture	Hide	Skin tannery C3	Others	5.91	68	32	2	30	0.012	50	1000	740	0.06	0.3	0.45	3	49.167	55.352	0.17	0.343	5500	0.55
Bovine	Salers	Young Bull	Pasture	Hooves	PAP C3	Others	0.26	20	80	0	79	0.012	50	1000	740	0.06	0.3	0.45	3	49.167	55.352	0.17	0.343	283	0.55
Bovine	Salers	Young Bull	Pasture	Horns	PAP C3	Others	0.06	20	80	0	79	0.012	50	1000	740	0.06	0.3	0.45	3	49.167	55.352	0.17	0.343	283	0.55
Bovine	Salers	Young Bull	Pasture	Kidney	Human food	Others	0.23	75	25	2	21	0.012	50	1000	740	0.06	0.3	0.45	3	49.167	55.352	0.17	0.343	1340	0.55
Bovine	Salers	Young Bull	Pasture	Large intestine	C1-C2 for disposal	GIT	1.51	75	25	5	20	0.012	50	1000	740	0.06	0.3	0.45	3	49.167	55.352	0.17	4.024	0	0.55
Bovine	Salers	Young Bull	Pasture	Liver	Human food	Liver	1.53	70	30	5	20	0.012	50	1000	740	0.06	0.3	0.45	3	49.167	55.352	0.17	2.013	1600	0.55
Bovine	Salers	Young Bull	Pasture	Liver trimmings	Pet food	Liver	0.17	75	25	3	21	0.012	50	1000	740	0.06	0.3	0.45	3	49.167	55.352	0.17	2.013	242	0.55
Bovine	Salers	Young Bull	Pasture	Lower jaw	PAP C3	Others	0.42	60	40	15	15	0.012	50	1000	740	0.06	0.3	0.45	3	49.167	55.352	0.17	0.343	283	0.55
Bovine	Salers	Young Bull	Pasture	Lungs	Pet food	Others	0.85	74	26	1	25	0.012	50	1000	740	0.06	0.3	0.45	3	49.167	55.352	0.17	0.343	242	0.55
Bovine	Salers	Young Bull	Pasture	Mask	Skin tannery C3	Others	0.4	68	32	2	30	0.012	50	1000	740	0.06	0.3	0.45	3	49.167	55.352	0.17	0.343	5500	0.55
Bovine	Salers	Young Bull	Pasture	Mesenteric fat	C1-C2 for disposal	GIT	1.23	10	90	88	2	0.012	50	1000	740	0.06	0.3	0.45	3	49.167	55.352	0.17	4.024	0	0.55
Bovine	Salers	Young Bull	Pasture	Muscle	Human food	Carcass	36.85	76	24	5	20	0.012	50	1000	740	0.06	0.3	0.45	3	49.167	55.352	0.17	0.354	5510	0.55
Bovine	Salers	Young Bull	Pasture	Muzzle	Human food	Others	0.21	68	32	2	30	0.012	50	1000	740	0.06	0.3	0.45	3	49.167	55.352	0.17	0.343	3310	0.55
Bovine	Salers	Young Bull	Pasture	Omasum	Human food	GIT	0.19	75	25	5	20	0.012	50	1000	740	0.06	0.3	0.45	3	49.167	55.352	0.17	4.024	2470	0.55
Bovine	Salers	Young Bull	Pasture	Omasum fat	Fat and greaves C3	GIT	0.13	20	80	75	5	0.012	50	1000	740	0.06	0.3	0.45	3	49.167	55.352	0.17	4.024	300	0.55
Bovine	Salers	Young Bull	Pasture	Rumen and forestomach	Human food	GIT	0.98	75	25	5	20	0.012	50	1000	740	0.06	0.3	0.45	3	49.167	55.352	0.17	4.024	2470	0.55
Bovine	Salers	Young Bull	Pasture	Rumen fat	Fat and greaves C3	GIT	0.19	10	80	75	5	0.012	50	1000	740	0.06	0.3	0.45	3	49.167	55.352	0.17	4.024	300	0.55
Bovine	Salers	Young Bull	Pasture	Sanitary seizures	C1-C2 for disposal	Others	0.2	66	34	16	17	0.012	50	1000	740	0.06	0.3	0.45	3	49.167	55.352	0.17	0.343	0	0.55
Bovine	Salers	Young Bull	Pasture	Screening and sifting wastes	C1-C2 for disposal	Others	0.38	15	85	84	1	0.012	50	1000	740	0.06	0.3	0.45	3	49.167	55.352	0.17	0.343	0	0.55
Bovine	Salers	Young Bull	Pasture	Small intestine	PAP C3	GIT	1.14	75	25	5	20	0.012	50	1000	740	0.06	0.3	0.45	3	49.167	55.352	0.17	4.024	200	0.55
Bovine	Salers	Young Bull	Pasture	Spinal cord	C1-C2 for disposal	Others	0.19	75	25	10	10	0.012	50	1000	740	0.06	0.3	0.45	3	49.167	55.352	0.17	0.343	0	0.55
Bovine	Salers	Young Bull	Pasture	Spinal cord waste	C1-C2 for disposal	Others	0.05	75	25	10	10	0.012	50	1000	740	0.06	0.3	0.45	3	49.167	55.352	0.17	0.343	0	0.55
Bovine	Salers	Young Bull	Pasture	Spine	C1-C2 for disposal	Carcass	2.64	60	40	15	15	0.012	50	1000	740	0.06	0.3	0.45	3	49.167	55.352	0.17	0.354	0	0.55
Bovine	Salers	Young Bull	Pasture	Spleen	Pet food	Others	0.23	75	25	4	21	0.012	50	1000	740	0.06	0.3	0.45	3	49.167	55.352	0.17	0.343	242	0.55
Bovine	Salers	Young Bull	Pasture	Stillborn	PAP C3	GIT	0.57	75	25	2	21	0.012	50	1000	740	0.06	0.3	0.45	3	49.167	55.352	0.17	4.024	0	0.55
Bovine	Salers	Young Bull	Pasture	Tallow	Fat and greaves C3	Others	5.86	10	90	88	2	0.012	50	1000	740	0.06	0.3	0.45	3	49.167	55.352	0.17	0.343	300	0.55
Bovine	Salers	Young Bull	Pasture	Tongue	Human food	Others	0.34	72	28	10	16	0.012	50	1000	740	0.06	0.3	0.45	3	49.167	55.352	0.17	0.343	5250	0.55
Bovine	Salers	Young Bull	Pasture	Tonsil	C1-C2 for disposal	Others	0.04	75	25	12	10	0.012	50	1000	740	0.06	0.3	0.45	3	49.167	55.352	0.17	0.343	0	0.55
Bovine	Salers	Young Bull	Pasture	Trachea	Pet food	Others	0.15	65	35	5	29	0.012	50	1000	740	0.06	0.3	0.45	3	49.167	55.352	0.17	0.343	242	0.55
Bovine	Salers	Young Bull	Pasture	Udder	Pet food	Others	1.79	86	14	5	3	0.012	50	1000	740	0.06	0.3	0.45	3	49.167	55.352	0.17	0.343	242	0.55
Bovine	Salers	Young Bull	Pasture	Upper throat	Pet food	Others	0.13	70	30	5	20	0.012	50	1000	740	0.06	0.3	0.45	3	49.167	55.352	0.17	0.343	242	0.55
Bovine	Salers	Young Bull	Pasture	Water in the rumen	Spreading/Compost	GIT	2.83	99	1	0	3	0.012	50	1000	740	0.06	0.3	0.45	3	49.167	55.352	0.17	4.024	0	0.55
Bovine	Salers	Beef	Pasture	Abomasum	Human food	GIT	0.22	75	25	5	20	0.012	50	1000	780	0.06	0.3	0.45	3	49.167	55.352	0.17	4.024	2470	0.53
Bovine	Salers	Beef	Pasture	Abomasum fat	Fat and greaves C3	GIT	0.04	20	80	75	5	0.012	50	1000	780	0.06	0.3	0.45	3	49.167	55.352	0.17	4.024	300	0.53
Bovine	Salers	Beef	Pasture	Aponeurosis	Human food	Carcass	2.65	75	25	2	23	0.012	50	1000	780	0.06	0.3	0.45	3	49.167	55.352	0.17	0.354	3310	0.53
Bovine	Salers	Beef	Pasture	Bile	PAP C3	Others	0.01	90	10	2	8	0.012	50	1000	780	0.06	0.3	0.45	3	49.167	55.352	0.17	0.343	283	0.53
Bovine	Salers	Beef	Pasture	Blood	PAP C3	Others	2.62	80	20	2	18	0.012	50	1000	780	0.06	0.3	0.45	3	49.167	55.352	0.17	0.343	736	0.53
Bovine	Salers	Beef	Pasture	Blood	Pet food	Others	0.37	80	20	2	18	0.012	50	1000	780	0.06	0.3	0.45	3	49.167	55.352	0.17	0.343	242	0.53
Bovine	Salers	Beef	Pasture	Bones	Gelatin C3	Carcass	5.94	60	40	15	15	0.012	50	1000	780	0.06	0.3	0.45	3	49.167	55.352	0.17	0.354	10	0.53
Bovine	Salers	Beef	Pasture	Bones of head, brain, eyes and teeth	C1-C2 for disposal	Others	1.63	62	38	2	30	0.012	50	1000	780	0.06	0.3	0.45	3	49.167	55.352	0.17	0.343	0	0.53
Bovine	Salers	Beef	Pasture	Cheek	Human food	Others	0.24	75	25	3	21	0.012	50	1000	780	0.06	0.3	0.45	3	49.167	55.352	0.17	0.343	7250	0.53
Bovine	Salers	Beef	Pasture	Cheek	Human food	Others	0.13	75	25	3	21	0.012	50	1000	780	0.06	0.3	0.45	3	49.167	55.352	0.17	0.343	7250	0.53
Bovine	Salers	Beef	Pasture	Cheek trimmings	Pet food	Others	0.07	75	25	3	21	0.012	50	1000	780	0.06	0.3	0.45	3	49.167	55.352	0.17	0.343	242	0.53
Bovine	Salers	Beef	Pasture	Chops	Pet food	Others	0.18	68	32	2	30	0.012	50	1000	780	0.06	0.3	0.45	3	49.167	55.352	0.17	0.343	242	0.53
Bovine	Salers	Beef	Pasture	Contents of intestines	Spreading/Compost	GIT	2.76	85	15	13	2	0.012	50	1000	780	0.06	0.3	0.45	3	49.167	55.352	0.17	4.024	0	0.53
Bovine	Salers	Beef	Pasture	Contents of the rumen	Spreading/Compost	GIT	5.32	68	32	29	3	0.012	50	1000	780	0.06	0.3	0.45	3	49.167	55.352	0.17	4.024	0	0.53
Bovine	Salers	Beef	Pasture	Ears	PAP C3	Others	0.09	65	35	10	24	0.012	50	1000	780	0.06	0.3	0.45	3	49.167	55.352	0.17	0.343	283	0.53
Bovine	Salers	Beef	Pasture	Esophagus	Pet food	Others	0.12	75	25	4	20	0.012	50	1000	780	0.06	0.3	0.45	3	49.167	55.352	0.17	0.343	242	0.53
Bovine	Salers	Beef	Pasture	Fat	Fat and greaves C3	Carcass	6.36	10	90	88	2	0.012	50	1000	780	0.06	0.3	0.45	3	49.167	55.352	0.17	0.354	300	0.53
Bovine	Salers	Beef	Pasture	Fat around heart	Fat and greaves C3	Others	0.24	10	90	88	2	0.012	50	1000	780	0.06	0.3	0.45	3	49.167	55.352	0.17	0.343	300	0.53
Bovine	Salers	Beef	Pasture	Fat in the kidney	Fat and greaves C3	Others	0.03	10	90	88	2	0.012	50	1000	780	0.06	0.3	0.45	3	49.167	55.352	0.17	0.343	300	0.53
Bovine	Salers	Beef	Pasture	Feet (without hooves)	Gelatin C3	Others	1.57	69	31	5	20	0.012	50	1000	780	0.06	0.3	0.45	3	49.167	55.352	0.17	0.343	10	0.53
Bovine	Salers	Beef	Pasture	Floatation fat	Spreading/Compost	Others	0.99	15	85	84	1	0.012	50	1000	780	0.06	0.3	0.45	3	49.167	55.352	0.17	0.343	0	0.53
Bovine	Salers	Beef	Pasture	Forehead	C1-C2 for disposal	Others	0.03	68	32	2	30	0.012	50	1000	780	0.06	0.3	0.45	3	49.167	55.352	0.17	0.343	0	0.53
Bovine	Salers	Beef	Pasture	Forelock	PAP C3	Others	0.1	20	80	0	79	0.012	50	1000	780	0.06	0.3	0.45	3	49.167	55.352	0.17	0.343	283	0.53
Bovine	Salers	Beef	Pasture	Gallbladder	Pet food	Others	0.04	75	25	5	20	0.012	50	1000	780	0.06	0.3	0.45	3	49.167	55.352	0.17	0.343	242	0.53
Bovine	Salers	Beef	Pasture	Head trimmings	Pet food	Others	0.33	75	25	3	21	0.012	50	1000	780	0.06	0.3	0.45	3	49.167	55.352	0.17	0.343	242	0.53
Bovine	Salers	Beef	Pasture	Heart	Human food	Others	0.4	75	25	3	20	0.012	50	1000	780	0.06	0.3	0.45	3	49.167	55.352	0.17	0.343	700	0.53
Bovine	Salers	Beef	Pasture	Heart trimmings	Pet food	Others	0.04	75	25	3	21	0.012	50	1000	780	0.06	0.3	0.45	3	49.167	55.352	0.17	0.343	242	0.53
Bovine	Salers	Beef	Pasture	Hide	Skin tannery C3	Others	6.17	68	32	2	30	0.012	50	1000	780	0.06	0.3	0.45	3	49.167	55.352	0.17	0.343	5500	0.53
Bovine	Salers	Beef	Pasture	Hooves	PAP C3	Others	0.27	20	80	0	79	0.012	50	1000	780	0.06	0.3	0.45	3	49.167	55.352	0.17	0.343	283	0.53
Bovine	Salers	Beef	Pasture	Horns	PAP C3	Others	0.07	20	80	0	79	0.012	50	1000	780	0.06	0.3	0.45	3	49.167	55.352	0.17	0.343	283	0.53
Bovine	Salers	Beef	Pasture	Kidney	Human food	Others	0.24	75	25	2	21	0.012	50	1000	780	0.06	0.3	0.45	3	49.167	55.352	0.17	0.343	1340	0.53
Bovine	Salers	Beef	Pasture	Large intestine	C1-C2 for disposal	GIT	1.57	75	25	5	20	0.012	50	1000	780	0.06	0.3	0.45	3	49.167	55.352	0.17	4.024	0	0.53
Bovine	Salers	Beef	Pasture	Liver	Human food	Liver	1.59	70	30	5	20	0.012	50	1000	780	0.06	0.3	0.45	3	49.167	55.352	0.17	2.013	1600	0.53
Bovine	Salers	Beef	Pasture	Liver trimmings	Pet food	Liver	0.18	75	25	3	21	0.012	50	1000	780	0.06	0.3	0.45	3	49.167	55.352	0.17	2.013	242	0.53
Bovine	Salers	Beef	Pasture	Lower jaw	PAP C3	Others	0.44	60	40	15	15	0.012	50	1000	780	0.06	0.3	0.45	3	49.167	55.352	0.17	0.343	283	0.53
Bovine	Salers	Beef	Pasture	Lungs	Pet food	Others	0.89	74	26	1	25	0.012	50	1000	780	0.06	0.3	0.45	3	49.167	55.352	0.17	0.343	242	0.53
Bovine	Salers	Beef	Pasture	Mask	Skin tannery C3	Others	0.42	68	32	2	30	0.012	50	1000	780	0.06	0.3	0.45	3	49.167	55.352	0.17	0.343	5500	0.53
Bovine	Salers	Beef	Pasture	Mesenteric fat	C1-C2 for disposal	GIT	1.29	10	90	88	2	0.012	50	1000	780	0.06	0.3	0.45	3	49.167	55.352	0.17	4.024	0	0.53
Bovine	Salers	Beef	Pasture	Muscle	Human food	Carcass	35.51	76	24	5	20	0.012	50	1000	780	0.06	0.3	0.45	3	49.167	55.352	0.17	0.354	5510	0.53
Bovine	Salers	Beef	Pasture	Muzzle	Human food	Others	0.22	68	32	2	30	0.012	50	1000	780	0.06	0.3	0.45	3	49.167	55.352	0.17	0.343	3310	0.53
Bovine	Salers	Beef	Pasture	Omasum	Human food	GIT	0.2	75	25	5	20	0.012	50	1000	780	0.06	0.3	0.45	3	49.167	55.352	0.17	4.024	2470	0.53
Bovine	Salers	Beef	Pasture	Omasum fat	Fat and greaves C3	GIT	0.13	20	80	75	5	0.012	50	1000	780	0.06	0.3	0.45	3	49.167	55.352	0.17	4.024	300	0.53
Bovine	Salers	Beef	Pasture	Rumen and forestomach	Human food	GIT	1.02	75	25	5	20	0.012	50	1000	780	0.06	0.3	0.45	3	49.167	55.352	0.17	4.024	2470	0.53
Bovine	Salers	Beef	Pasture	Rumen fat	Fat and greaves C3	GIT	0.2	10	80	75	5	0.012	50	1000	780	0.06	0.3	0.45	3	49.167	55.352	0.17	4.024	300	0.53
Bovine	Salers	Beef	Pasture	Sanitary seizures	C1-C2 for disposal	Others	0.21	66	34	16	17	0.012	50	1000	780	0.06	0.3	0.45	3	49.167	55.352	0.17	0.343	0	0.53
Bovine	Salers	Beef	Pasture	Screening and sifting wastes	C1-C2 for disposal	Others	0.4	15	85	84	1	0.012	50	1000	780	0.06	0.3	0.45	3	49.167	55.352	0.17	0.343	0	0.53
Bovine	Salers	Beef	Pasture	Small intestine	PAP C3	GIT	1.19	75	25	5	20	0.012	50	1000	780	0.06	0.3	0.45	3	49.167	55.352	0.17	4.024	200	0.53
Bovine	Salers	Beef	Pasture	Spinal cord	C1-C2 for disposal	Others	0.2	75	25	10	10	0.012	50	1000	780	0.06	0.3	0.45	3	49.167	55.352	0.17	0.343	0	0.53
Bovine	Salers	Beef	Pasture	Spinal cord waste	C1-C2 for disposal	Others	0.05	75	25	10	10	0.012	50	1000	780	0.06	0.3	0.45	3	49.167	55.352	0.17	0.343	0	0.53
Bovine	Salers	Beef	Pasture	Spine	C1-C2 for disposal	Carcass	2.54	60	40	15	15	0.012	50	1000	780	0.06	0.3	0.45	3	49.167	55.352	0.17	0.354	0	0.53
Bovine	Salers	Beef	Pasture	Spleen	Pet food	Others	0.24	75	25	4	21	0.012	50	1000	780	0.06	0.3	0.45	3	49.167	55.352	0.17	0.343	242	0.53
Bovine	Salers	Beef	Pasture	Stillborn	PAP C3	GIT	0.59	75	25	2	21	0.012	50	1000	780	0.06	0.3	0.45	3	49.167	55.352	0.17	4.024	0	0.53
Bovine	Salers	Beef	Pasture	Tallow	Fat and greaves C3	Others	6.12	10	90	88	2	0.012	50	1000	780	0.06	0.3	0.45	3	49.167	55.352	0.17	0.343	300	0.53
Bovine	Salers	Beef	Pasture	Tongue	Human food	Others	0.35	72	28	10	16	0.012	50	1000	780	0.06	0.3	0.45	3	49.167	55.352	0.17	0.343	5250	0.53
Bovine	Salers	Beef	Pasture	Tonsil	C1-C2 for disposal	Others	0.04	75	25	12	10	0.012	50	1000	780	0.06	0.3	0.45	3	49.167	55.352	0.17	0.343	0	0.53
Bovine	Salers	Beef	Pasture	Trachea	Pet food	Others	0.15	65	35	5	29	0.012	50	1000	780	0.06	0.3	0.45	3	49.167	55.352	0.17	0.343	242	0.53
Bovine	Salers	Beef	Pasture	Udder	Pet food	Others	1.87	86	14	5	3	0.012	50	1000	780	0.06	0.3	0.45	3	49.167	55.352	0.17	0.343	242	0.53
Bovine	Salers	Beef	Pasture	Upper throat	Pet food	Others	0.13	70	30	5	20	0.012	50	1000	780	0.06	0.3	0.45	3	49.167	55.352	0.17	0.343	242	0.53
Bovine	Salers	Beef	Pasture	Water in the rumen	Spreading/Compost	GIT	2.96	99	1	0	3	0.012	50	1000	780	0.06	0.3	0.45	3	49.167	55.352	0.17	4.024	0	0.53
Bovine	Salers	Heifer	Pasture	Abomasum	Human food	GIT	0.22	75	25	5	20	0.012	50	1000	613	0.06	0.3	0.45	3	49.167	55.352	0.17	4.024	2470	0.52
Bovine	Salers	Heifer	Pasture	Abomasum fat	Fat and greaves C3	GIT	0.04	20	80	75	5	0.012	50	1000	613	0.06	0.3	0.45	3	49.167	55.352	0.17	4.024	300	0.52
Bovine	Salers	Heifer	Pasture	Aponeurosis	Human food	Carcass	2.6	75	25	2	23	0.012	50	1000	613	0.06	0.3	0.45	3	49.167	55.352	0.17	0.354	3310	0.52
Bovine	Salers	Heifer	Pasture	Bile	PAP C3	Others	0.01	90	10	2	8	0.012	50	1000	613	0.06	0.3	0.45	3	49.167	55.352	0.17	0.343	283	0.52
Bovine	Salers	Heifer	Pasture	Blood	PAP C3	Others	2.67	80	20	2	18	0.012	50	1000	613	0.06	0.3	0.45	3	49.167	55.352	0.17	0.343	736	0.52
Bovine	Salers	Heifer	Pasture	Blood	Pet food	Others	0.38	80	20	2	18	0.012	50	1000	613	0.06	0.3	0.45	3	49.167	55.352	0.17	0.343	242	0.52
Bovine	Salers	Heifer	Pasture	Bones	Gelatin C3	Carcass	5.83	60	40	15	15	0.012	50	1000	613	0.06	0.3	0.45	3	49.167	55.352	0.17	0.354	10	0.52
Bovine	Salers	Heifer	Pasture	Bones of head, brain, eyes and teeth	C1-C2 for disposal	Others	1.66	62	38	2	30	0.012	50	1000	613	0.06	0.3	0.45	3	49.167	55.352	0.17	0.343	0	0.52
Bovine	Salers	Heifer	Pasture	Cheek	Human food	Others	0.25	75	25	3	21	0.012	50	1000	613	0.06	0.3	0.45	3	49.167	55.352	0.17	0.343	7250	0.52
Bovine	Salers	Heifer	Pasture	Cheek	Human food	Others	0.13	75	25	3	21	0.012	50	1000	613	0.06	0.3	0.45	3	49.167	55.352	0.17	0.343	7250	0.52
Bovine	Salers	Heifer	Pasture	Cheek trimmings	Pet food	Others	0.07	75	25	3	21	0.012	50	1000	613	0.06	0.3	0.45	3	49.167	55.352	0.17	0.343	242	0.52
Bovine	Salers	Heifer	Pasture	Chops	Pet food	Others	0.18	68	32	2	30	0.012	50	1000	613	0.06	0.3	0.45	3	49.167	55.352	0.17	0.343	242	0.52
Bovine	Salers	Heifer	Pasture	Contents of intestines	Spreading/Compost	GIT	2.82	85	15	13	2	0.012	50	1000	613	0.06	0.3	0.45	3	49.167	55.352	0.17	4.024	0	0.52
Bovine	Salers	Heifer	Pasture	Contents of the rumen	Spreading/Compost	GIT	5.44	68	32	29	3	0.012	50	1000	613	0.06	0.3	0.45	3	49.167	55.352	0.17	4.024	0	0.52
Bovine	Salers	Heifer	Pasture	Ears	PAP C3	Others	0.09	65	35	10	24	0.012	50	1000	613	0.06	0.3	0.45	3	49.167	55.352	0.17	0.343	283	0.52
Bovine	Salers	Heifer	Pasture	Esophagus	Pet food	Others	0.12	75	25	4	20	0.012	50	1000	613	0.06	0.3	0.45	3	49.167	55.352	0.17	0.343	242	0.52
Bovine	Salers	Heifer	Pasture	Fat	Fat and greaves C3	Carcass	6.24	10	90	88	2	0.012	50	1000	613	0.06	0.3	0.45	3	49.167	55.352	0.17	0.354	300	0.52
Bovine	Salers	Heifer	Pasture	Fat around heart	Fat and greaves C3	Others	0.25	10	90	88	2	0.012	50	1000	613	0.06	0.3	0.45	3	49.167	55.352	0.17	0.343	300	0.52
Bovine	Salers	Heifer	Pasture	Fat in the kidney	Fat and greaves C3	Others	0.03	10	90	88	2	0.012	50	1000	613	0.06	0.3	0.45	3	49.167	55.352	0.17	0.343	300	0.52
Bovine	Salers	Heifer	Pasture	Feet (without hooves)	Gelatin C3	Others	1.61	69	31	5	20	0.012	50	1000	613	0.06	0.3	0.45	3	49.167	55.352	0.17	0.343	10	0.52
Bovine	Salers	Heifer	Pasture	Floatation fat	Spreading/Compost	Others	1.01	15	85	84	1	0.012	50	1000	613	0.06	0.3	0.45	3	49.167	55.352	0.17	0.343	0	0.52
Bovine	Salers	Heifer	Pasture	Forehead	C1-C2 for disposal	Others	0.03	68	32	2	30	0.012	50	1000	613	0.06	0.3	0.45	3	49.167	55.352	0.17	0.343	0	0.52
Bovine	Salers	Heifer	Pasture	Forelock	PAP C3	Others	0.1	20	80	0	79	0.012	50	1000	613	0.06	0.3	0.45	3	49.167	55.352	0.17	0.343	283	0.52
Bovine	Salers	Heifer	Pasture	Gallbladder	Pet food	Others	0.04	75	25	5	20	0.012	50	1000	613	0.06	0.3	0.45	3	49.167	55.352	0.17	0.343	242	0.52
Bovine	Salers	Heifer	Pasture	Head trimmings	Pet food	Others	0.34	75	25	3	21	0.012	50	1000	613	0.06	0.3	0.45	3	49.167	55.352	0.17	0.343	242	0.52
Bovine	Salers	Heifer	Pasture	Heart	Human food	Others	0.4	75	25	3	20	0.012	50	1000	613	0.06	0.3	0.45	3	49.167	55.352	0.17	0.343	700	0.52
Bovine	Salers	Heifer	Pasture	Heart trimmings	Pet food	Others	0.04	75	25	3	21	0.012	50	1000	613	0.06	0.3	0.45	3	49.167	55.352	0.17	0.343	242	0.52
Bovine	Salers	Heifer	Pasture	Hide	Skin tannery C3	Others	6.3	68	32	2	30	0.012	50	1000	613	0.06	0.3	0.45	3	49.167	55.352	0.17	0.343	5500	0.52
Bovine	Salers	Heifer	Pasture	Hooves	PAP C3	Others	0.28	20	80	0	79	0.012	50	1000	613	0.06	0.3	0.45	3	49.167	55.352	0.17	0.343	283	0.52
Bovine	Salers	Heifer	Pasture	Horns	PAP C3	Others	0.07	20	80	0	79	0.012	50	1000	613	0.06	0.3	0.45	3	49.167	55.352	0.17	0.343	283	0.52
Bovine	Salers	Heifer	Pasture	Kidney	Human food	Others	0.25	75	25	2	21	0.012	50	1000	613	0.06	0.3	0.45	3	49.167	55.352	0.17	0.343	1340	0.52
Bovine	Salers	Heifer	Pasture	Large intestine	C1-C2 for disposal	GIT	1.61	75	25	5	20	0.012	50	1000	613	0.06	0.3	0.45	3	49.167	55.352	0.17	4.024	0	0.52
Bovine	Salers	Heifer	Pasture	Liver	Human food	Liver	1.63	70	30	5	20	0.012	50	1000	613	0.06	0.3	0.45	3	49.167	55.352	0.17	2.013	1600	0.52
Bovine	Salers	Heifer	Pasture	Liver trimmings	Pet food	Liver	0.18	75	25	3	21	0.012	50	1000	613	0.06	0.3	0.45	3	49.167	55.352	0.17	2.013	242	0.52
Bovine	Salers	Heifer	Pasture	Lower jaw	PAP C3	Others	0.45	60	40	15	15	0.012	50	1000	613	0.06	0.3	0.45	3	49.167	55.352	0.17	0.343	283	0.52
Bovine	Salers	Heifer	Pasture	Lungs	Pet food	Others	0.91	74	26	1	25	0.012	50	1000	613	0.06	0.3	0.45	3	49.167	55.352	0.17	0.343	242	0.52
Bovine	Salers	Heifer	Pasture	Mask	Skin tannery C3	Others	0.43	68	32	2	30	0.012	50	1000	613	0.06	0.3	0.45	3	49.167	55.352	0.17	0.343	5500	0.52
Bovine	Salers	Heifer	Pasture	Mesenteric fat	C1-C2 for disposal	GIT	1.31	10	90	88	2	0.012	50	1000	613	0.06	0.3	0.45	3	49.167	55.352	0.17	4.024	0	0.52
Bovine	Salers	Heifer	Pasture	Muscle	Human food	Carcass	34.84	76	24	5	20	0.012	50	1000	613	0.06	0.3	0.45	3	49.167	55.352	0.17	0.354	5510	0.52
Bovine	Salers	Heifer	Pasture	Muzzle	Human food	Others	0.22	68	32	2	30	0.012	50	1000	613	0.06	0.3	0.45	3	49.167	55.352	0.17	0.343	3310	0.52
Bovine	Salers	Heifer	Pasture	Omasum	Human food	GIT	0.2	75	25	5	20	0.012	50	1000	613	0.06	0.3	0.45	3	49.167	55.352	0.17	4.024	2470	0.52
Bovine	Salers	Heifer	Pasture	Omasum fat	Fat and greaves C3	GIT	0.13	20	80	75	5	0.012	50	1000	613	0.06	0.3	0.45	3	49.167	55.352	0.17	4.024	300	0.52
Bovine	Salers	Heifer	Pasture	Rumen and forestomach	Human food	GIT	1.04	75	25	5	20	0.012	50	1000	613	0.06	0.3	0.45	3	49.167	55.352	0.17	4.024	2470	0.52
Bovine	Salers	Heifer	Pasture	Rumen fat	Fat and greaves C3	GIT	0.2	10	80	75	5	0.012	50	1000	613	0.06	0.3	0.45	3	49.167	55.352	0.17	4.024	300	0.52
Bovine	Salers	Heifer	Pasture	Sanitary seizures	C1-C2 for disposal	Others	0.21	66	34	16	17	0.012	50	1000	613	0.06	0.3	0.45	3	49.167	55.352	0.17	0.343	0	0.52
Bovine	Salers	Heifer	Pasture	Screening and sifting wastes	C1-C2 for disposal	Others	0.4	15	85	84	1	0.012	50	1000	613	0.06	0.3	0.45	3	49.167	55.352	0.17	0.343	0	0.52
Bovine	Salers	Heifer	Pasture	Small intestine	PAP C3	GIT	1.21	75	25	5	20	0.012	50	1000	613	0.06	0.3	0.45	3	49.167	55.352	0.17	4.024	200	0.52
Bovine	Salers	Heifer	Pasture	Spinal cord	C1-C2 for disposal	Others	0.2	75	25	10	10	0.012	50	1000	613	0.06	0.3	0.45	3	49.167	55.352	0.17	0.343	0	0.52
Bovine	Salers	Heifer	Pasture	Spinal cord waste	C1-C2 for disposal	Others	0.06	75	25	10	10	0.012	50	1000	613	0.06	0.3	0.45	3	49.167	55.352	0.17	0.343	0	0.52
Bovine	Salers	Heifer	Pasture	Spine	C1-C2 for disposal	Carcass	2.49	60	40	15	15	0.012	50	1000	613	0.06	0.3	0.45	3	49.167	55.352	0.17	0.354	0	0.52
Bovine	Salers	Heifer	Pasture	Spleen	Pet food	Others	0.25	75	25	4	21	0.012	50	1000	613	0.06	0.3	0.45	3	49.167	55.352	0.17	0.343	242	0.52
Bovine	Salers	Heifer	Pasture	Stillborn	PAP C3	GIT	0.61	75	25	2	21	0.012	50	1000	613	0.06	0.3	0.45	3	49.167	55.352	0.17	4.024	0	0.52
Bovine	Salers	Heifer	Pasture	Tallow	Fat and greaves C3	Others	6.25	10	90	88	2	0.012	50	1000	613	0.06	0.3	0.45	3	49.167	55.352	0.17	0.343	300	0.52
Bovine	Salers	Heifer	Pasture	Tongue	Human food	Others	0.36	72	28	10	16	0.012	50	1000	613	0.06	0.3	0.45	3	49.167	55.352	0.17	0.343	5250	0.52
Bovine	Salers	Heifer	Pasture	Tonsil	C1-C2 for disposal	Others	0.04	75	25	12	10	0.012	50	1000	613	0.06	0.3	0.45	3	49.167	55.352	0.17	0.343	0	0.52
Bovine	Salers	Heifer	Pasture	Trachea	Pet food	Others	0.16	65	35	5	29	0.012	50	1000	613	0.06	0.3	0.45	3	49.167	55.352	0.17	0.343	242	0.52
Bovine	Salers	Heifer	Pasture	Udder	Pet food	Others	1.91	86	14	5	3	0.012	50	1000	613	0.06	0.3	0.45	3	49.167	55.352	0.17	0.343	242	0.52
Bovine	Salers	Heifer	Pasture	Upper throat	Pet food	Others	0.13	70	30	5	20	0.012	50	1000	613	0.06	0.3	0.45	3	49.167	55.352	0.17	0.343	242	0.52
Bovine	Salers	Heifer	Pasture	Water in the rumen	Spreading/Compost	GIT	3.02	99	1	0	3	0.012	50	1000	613	0.06	0.3	0.45	3	49.167	55.352	0.17	4.024	0	0.52
Bovine	Salers	Cull Cow	Pasture	Abomasum	Human food	GIT	0.23	75	25	5	20	0.012	50	1000	690	0.06	0.3	0.45	3	49.167	55.352	0.17	4.024	2470	0.50
Bovine	Salers	Cull Cow	Pasture	Abomasum fat	Fat and greaves C3	GIT	0.05	20	80	75	5	0.012	50	1000	690	0.06	0.3	0.45	3	49.167	55.352	0.17	4.024	300	0.50
Bovine	Salers	Cull Cow	Pasture	Aponeurosis	Human food	Carcass	2.5	75	25	2	23	0.012	50	1000	690	0.06	0.3	0.45	3	49.167	55.352	0.17	0.354	3310	0.50
Bovine	Salers	Cull Cow	Pasture	Bile	PAP C3	Others	0.01	90	10	2	8	0.012	50	1000	690	0.06	0.3	0.45	3	49.167	55.352	0.17	0.343	283	0.50
Bovine	Salers	Cull Cow	Pasture	Blood	PAP C3	Others	2.78	80	20	2	18	0.012	50	1000	690	0.06	0.3	0.45	3	49.167	55.352	0.17	0.343	736	0.50
Bovine	Salers	Cull Cow	Pasture	Blood	Pet food	Others	0.4	80	20	2	18	0.012	50	1000	690	0.06	0.3	0.45	3	49.167	55.352	0.17	0.343	242	0.50
Bovine	Salers	Cull Cow	Pasture	Bones	Gelatin C3	Carcass	5.6	60	40	15	15	0.012	50	1000	690	0.06	0.3	0.45	3	49.167	55.352	0.17	0.354	10	0.50
Bovine	Salers	Cull Cow	Pasture	Bones of head, brain, eyes and teeth	C1-C2 for disposal	Others	1.73	62	38	2	30	0.012	50	1000	690	0.06	0.3	0.45	3	49.167	55.352	0.17	0.343	0	0.50
Bovine	Salers	Cull Cow	Pasture	Cheek	Human food	Others	0.26	75	25	3	21	0.012	50	1000	690	0.06	0.3	0.45	3	49.167	55.352	0.17	0.343	7250	0.50
Bovine	Salers	Cull Cow	Pasture	Cheek	Human food	Others	0.14	75	25	3	21	0.012	50	1000	690	0.06	0.3	0.45	3	49.167	55.352	0.17	0.343	7250	0.50
Bovine	Salers	Cull Cow	Pasture	Cheek trimmings	Pet food	Others	0.07	75	25	3	21	0.012	50	1000	690	0.06	0.3	0.45	3	49.167	55.352	0.17	0.343	242	0.50
Bovine	Salers	Cull Cow	Pasture	Chops	Pet food	Others	0.19	68	32	2	30	0.012	50	1000	690	0.06	0.3	0.45	3	49.167	55.352	0.17	0.343	242	0.50
Bovine	Salers	Cull Cow	Pasture	Contents of intestines	Spreading/Compost	GIT	2.94	85	15	13	2	0.012	50	1000	690	0.06	0.3	0.45	3	49.167	55.352	0.17	4.024	0	0.50
Bovine	Salers	Cull Cow	Pasture	Contents of the rumen	Spreading/Compost	GIT	5.66	68	32	29	3	0.012	50	1000	690	0.06	0.3	0.45	3	49.167	55.352	0.17	4.024	0	0.50
Bovine	Salers	Cull Cow	Pasture	Ears	PAP C3	Others	0.09	65	35	10	24	0.012	50	1000	690	0.06	0.3	0.45	3	49.167	55.352	0.17	0.343	283	0.50
Bovine	Salers	Cull Cow	Pasture	Esophagus	Pet food	Others	0.13	75	25	4	20	0.012	50	1000	690	0.06	0.3	0.45	3	49.167	55.352	0.17	0.343	242	0.50
Bovine	Salers	Cull Cow	Pasture	Fat	Fat and greaves C3	Carcass	6.00	10	90	88	2	0.012	50	1000	690	0.06	0.3	0.45	3	49.167	55.352	0.17	0.354	300	0.50
Bovine	Salers	Cull Cow	Pasture	Fat around heart	Fat and greaves C3	Others	0.26	10	90	88	2	0.012	50	1000	690	0.06	0.3	0.45	3	49.167	55.352	0.17	0.343	300	0.50
Bovine	Salers	Cull Cow	Pasture	Fat in the kidney	Fat and greaves C3	Others	0.04	10	90	88	2	0.012	50	1000	690	0.06	0.3	0.45	3	49.167	55.352	0.17	0.343	300	0.50
Bovine	Salers	Cull Cow	Pasture	Feet (without hooves)	Gelatin C3	Others	1.67	69	31	5	20	0.012	50	1000	690	0.06	0.3	0.45	3	49.167	55.352	0.17	0.343	10	0.50
Bovine	Salers	Cull Cow	Pasture	Floatation fat	Spreading/Compost	Others	1.05	15	85	84	1	0.012	50	1000	690	0.06	0.3	0.45	3	49.167	55.352	0.17	0.343	0	0.50
Bovine	Salers	Cull Cow	Pasture	Forehead	C1-C2 for disposal	Others	0.04	68	32	2	30	0.012	50	1000	690	0.06	0.3	0.45	3	49.167	55.352	0.17	0.343	0	0.50
Bovine	Salers	Cull Cow	Pasture	Forelock	PAP C3	Others	0.11	20	80	0	79	0.012	50	1000	690	0.06	0.3	0.45	3	49.167	55.352	0.17	0.343	283	0.50
Bovine	Salers	Cull Cow	Pasture	Gallbladder	Pet food	Others	0.05	75	25	5	20	0.012	50	1000	690	0.06	0.3	0.45	3	49.167	55.352	0.17	0.343	242	0.50
Bovine	Salers	Cull Cow	Pasture	Head trimmings	Pet food	Others	0.35	75	25	3	21	0.012	50	1000	690	0.06	0.3	0.45	3	49.167	55.352	0.17	0.343	242	0.50
Bovine	Salers	Cull Cow	Pasture	Heart	Human food	Others	0.42	75	25	3	20	0.012	50	1000	690	0.06	0.3	0.45	3	49.167	55.352	0.17	0.343	700	0.50
Bovine	Salers	Cull Cow	Pasture	Heart trimmings	Pet food	Others	0.05	75	25	3	21	0.012	50	1000	690	0.06	0.3	0.45	3	49.167	55.352	0.17	0.343	242	0.50
Bovine	Salers	Cull Cow	Pasture	Hide	Skin tannery C3	Others	6.56	68	32	2	30	0.012	50	1000	690	0.06	0.3	0.45	3	49.167	55.352	0.17	0.343	5500	0.50
Bovine	Salers	Cull Cow	Pasture	Hooves	PAP C3	Others	0.29	20	80	0	79	0.012	50	1000	690	0.06	0.3	0.45	3	49.167	55.352	0.17	0.343	283	0.50
Bovine	Salers	Cull Cow	Pasture	Horns	PAP C3	Others	0.07	20	80	0	79	0.012	50	1000	690	0.06	0.3	0.45	3	49.167	55.352	0.17	0.343	283	0.50
Bovine	Salers	Cull Cow	Pasture	Kidney	Human food	Others	0.26	75	25	2	21	0.012	50	1000	690	0.06	0.3	0.45	3	49.167	55.352	0.17	0.343	1340	0.50
Bovine	Salers	Cull Cow	Pasture	Large intestine	C1-C2 for disposal	GIT	1.67	75	25	5	20	0.012	50	1000	690	0.06	0.3	0.45	3	49.167	55.352	0.17	4.024	0	0.50
Bovine	Salers	Cull Cow	Pasture	Liver	Human food	Liver	1.7	70	30	5	20	0.012	50	1000	690	0.06	0.3	0.45	3	49.167	55.352	0.17	2.013	1600	0.50
Bovine	Salers	Cull Cow	Pasture	Liver trimmings	Pet food	Liver	0.19	75	25	3	21	0.012	50	1000	690	0.06	0.3	0.45	3	49.167	55.352	0.17	2.013	242	0.50
Bovine	Salers	Cull Cow	Pasture	Lower jaw	PAP C3	Others	0.47	60	40	15	15	0.012	50	1000	690	0.06	0.3	0.45	3	49.167	55.352	0.17	0.343	283	0.50
Bovine	Salers	Cull Cow	Pasture	Lungs	Pet food	Others	0.95	74	26	1	25	0.012	50	1000	690	0.06	0.3	0.45	3	49.167	55.352	0.17	0.343	242	0.50
Bovine	Salers	Cull Cow	Pasture	Mask	Skin tannery C3	Others	0.44	68	32	2	30	0.012	50	1000	690	0.06	0.3	0.45	3	49.167	55.352	0.17	0.343	5500	0.50
Bovine	Salers	Cull Cow	Pasture	Mesenteric fat	C1-C2 for disposal	GIT	1.37	10	90	88	2	0.012	50	1000	690	0.06	0.3	0.45	3	49.167	55.352	0.17	4.024	0	0.50
Bovine	Salers	Cull Cow	Pasture	Muscle	Human food	Carcass	33.5	76	24	5	20	0.012	50	1000	690	0.06	0.3	0.45	3	49.167	55.352	0.17	0.354	5510	0.50
Bovine	Salers	Cull Cow	Pasture	Muzzle	Human food	Others	0.23	68	32	2	30	0.012	50	1000	690	0.06	0.3	0.45	3	49.167	55.352	0.17	0.343	3310	0.50
Bovine	Salers	Cull Cow	Pasture	Omasum	Human food	GIT	0.21	75	25	5	20	0.012	50	1000	690	0.06	0.3	0.45	3	49.167	55.352	0.17	4.024	2470	0.50
Bovine	Salers	Cull Cow	Pasture	Omasum fat	Fat and greaves C3	GIT	0.14	20	80	75	5	0.012	50	1000	690	0.06	0.3	0.45	3	49.167	55.352	0.17	4.024	300	0.50
Bovine	Salers	Cull Cow	Pasture	Rumen and forestomach	Human food	GIT	1.09	75	25	5	20	0.012	50	1000	690	0.06	0.3	0.45	3	49.167	55.352	0.17	4.024	2470	0.50
Bovine	Salers	Cull Cow	Pasture	Rumen fat	Fat and greaves C3	GIT	0.21	10	80	75	5	0.012	50	1000	690	0.06	0.3	0.45	3	49.167	55.352	0.17	4.024	300	0.50
Bovine	Salers	Cull Cow	Pasture	Sanitary seizures	C1-C2 for disposal	Others	0.22	66	34	16	17	0.012	50	1000	690	0.06	0.3	0.45	3	49.167	55.352	0.17	0.343	0	0.50
Bovine	Salers	Cull Cow	Pasture	Screening and sifting wastes	C1-C2 for disposal	Others	0.42	15	85	84	1	0.012	50	1000	690	0.06	0.3	0.45	3	49.167	55.352	0.17	0.343	0	0.50
Bovine	Salers	Cull Cow	Pasture	Small intestine	PAP C3	GIT	1.26	75	25	5	20	0.012	50	1000	690	0.06	0.3	0.45	3	49.167	55.352	0.17	4.024	200	0.50
Bovine	Salers	Cull Cow	Pasture	Spinal cord	C1-C2 for disposal	Others	0.21	75	25	10	10	0.012	50	1000	690	0.06	0.3	0.45	3	49.167	55.352	0.17	0.343	0	0.50
Bovine	Salers	Cull Cow	Pasture	Spinal cord waste	C1-C2 for disposal	Others	0.06	75	25	10	10	0.012	50	1000	690	0.06	0.3	0.45	3	49.167	55.352	0.17	0.343	0	0.50
Bovine	Salers	Cull Cow	Pasture	Spine	C1-C2 for disposal	Carcass	2.4	60	40	15	15	0.012	50	1000	690	0.06	0.3	0.45	3	49.167	55.352	0.17	0.354	0	0.50
Bovine	Salers	Cull Cow	Pasture	Spleen	Pet food	Others	0.26	75	25	4	21	0.012	50	1000	690	0.06	0.3	0.45	3	49.167	55.352	0.17	0.343	242	0.50
Bovine	Salers	Cull Cow	Pasture	Stillborn	PAP C3	GIT	0.63	75	25	2	21	0.012	50	1000	690	0.06	0.3	0.45	3	49.167	55.352	0.17	4.024	0	0.50
Bovine	Salers	Cull Cow	Pasture	Tallow	Fat and greaves C3	Others	6.51	10	90	88	2	0.012	50	1000	690	0.06	0.3	0.45	3	49.167	55.352	0.17	0.343	300	0.50
Bovine	Salers	Cull Cow	Pasture	Tongue	Human food	Others	0.37	72	28	10	16	0.012	50	1000	690	0.06	0.3	0.45	3	49.167	55.352	0.17	0.343	5250	0.50
Bovine	Salers	Cull Cow	Pasture	Tonsil	C1-C2 for disposal	Others	0.05	75	25	12	10	0.012	50	1000	690	0.06	0.3	0.45	3	49.167	55.352	0.17	0.343	0	0.50
Bovine	Salers	Cull Cow	Pasture	Trachea	Pet food	Others	0.16	65	35	5	29	0.012	50	1000	690	0.06	0.3	0.45	3	49.167	55.352	0.17	0.343	242	0.50
Bovine	Salers	Cull Cow	Pasture	Udder	Pet food	Others	1.99	86	14	5	3	0.012	50	1000	690	0.06	0.3	0.45	3	49.167	55.352	0.17	0.343	242	0.50
Bovine	Salers	Cull Cow	Pasture	Upper throat	Pet food	Others	0.14	70	30	5	20	0.012	50	1000	690	0.06	0.3	0.45	3	49.167	55.352	0.17	0.343	242	0.50
Bovine	Salers	Cull Cow	Pasture	Water in the rumen	Spreading/Compost	GIT	3.15	99	1	0	3	0.012	50	1000	690	0.06	0.3	0.45	3	49.167	55.352	0.17	4.024	0	0.50
Bovine	Montbéliarde	Young Bull	Pasture	Abomasum	Human food	GIT	0.21	75	25	5	20	0.012	50	1000	707	0.06	0.3	0.45	3	49.167	55.352	0.17	4.024	2470	0.55
Bovine	Montbéliarde	Young Bull	Pasture	Abomasum fat	Fat and greaves C3	GIT	0.04	20	80	75	5	0.012	50	1000	707	0.06	0.3	0.45	3	49.167	55.352	0.17	4.024	300	0.55
Bovine	Montbéliarde	Young Bull	Pasture	Aponeurosis	Human food	Carcass	2.75	75	25	2	23	0.012	50	1000	707	0.06	0.3	0.45	3	49.167	55.352	0.17	0.354	3310	0.55
Bovine	Montbéliarde	Young Bull	Pasture	Bile	PAP C3	Others	0.01	90	10	2	8	0.012	50	1000	707	0.06	0.3	0.45	3	49.167	55.352	0.17	0.343	283	0.55
Bovine	Montbéliarde	Young Bull	Pasture	Blood	PAP C3	Others	2.51	80	20	2	18	0.012	50	1000	707	0.06	0.3	0.45	3	49.167	55.352	0.17	0.343	736	0.55
Bovine	Montbéliarde	Young Bull	Pasture	Blood	Pet food	Others	0.36	80	20	2	18	0.012	50	1000	707	0.06	0.3	0.45	3	49.167	55.352	0.17	0.343	242	0.55
Bovine	Montbéliarde	Young Bull	Pasture	Bones	Gelatin C3	Carcass	6.16	60	40	15	15	0.012	50	1000	707	0.06	0.3	0.45	3	49.167	55.352	0.17	0.354	10	0.55
Bovine	Montbéliarde	Young Bull	Pasture	Bones of head, brain, eyes and teeth	C1-C2 for disposal	Others	1.56	62	38	2	30	0.012	50	1000	707	0.06	0.3	0.45	3	49.167	55.352	0.17	0.343	0	0.55
Bovine	Montbéliarde	Young Bull	Pasture	Cheek	Human food	Others	0.23	75	25	3	21	0.012	50	1000	707	0.06	0.3	0.45	3	49.167	55.352	0.17	0.343	7250	0.55
Bovine	Montbéliarde	Young Bull	Pasture	Cheek	Human food	Others	0.13	75	25	3	21	0.012	50	1000	707	0.06	0.3	0.45	3	49.167	55.352	0.17	0.343	7250	0.55
Bovine	Montbéliarde	Young Bull	Pasture	Cheek trimmings	Pet food	Others	0.06	75	25	3	21	0.012	50	1000	707	0.06	0.3	0.45	3	49.167	55.352	0.17	0.343	242	0.55
Bovine	Montbéliarde	Young Bull	Pasture	Chops	Pet food	Others	0.17	68	32	2	30	0.012	50	1000	707	0.06	0.3	0.45	3	49.167	55.352	0.17	0.343	242	0.55
Bovine	Montbéliarde	Young Bull	Pasture	Contents of intestines	Spreading/Compost	GIT	2.64	85	15	13	2	0.012	50	1000	707	0.06	0.3	0.45	3	49.167	55.352	0.17	4.024	0	0.55
Bovine	Montbéliarde	Young Bull	Pasture	Contents of the rumen	Spreading/Compost	GIT	5.1	68	32	29	3	0.012	50	1000	707	0.06	0.3	0.45	3	49.167	55.352	0.17	4.024	0	0.55
Bovine	Montbéliarde	Young Bull	Pasture	Ears	PAP C3	Others	0.08	65	35	10	24	0.012	50	1000	707	0.06	0.3	0.45	3	49.167	55.352	0.17	0.343	283	0.55
Bovine	Montbéliarde	Young Bull	Pasture	Esophagus	Pet food	Others	0.12	75	25	4	20	0.012	50	1000	707	0.06	0.3	0.45	3	49.167	55.352	0.17	0.343	242	0.55
Bovine	Montbéliarde	Young Bull	Pasture	Fat	Fat and greaves C3	Carcass	6.6	10	90	88	2	0.012	50	1000	707	0.06	0.3	0.45	3	49.167	55.352	0.17	0.354	300	0.55
Bovine	Montbéliarde	Young Bull	Pasture	Fat around heart	Fat and greaves C3	Others	0.23	10	90	88	2	0.012	50	1000	707	0.06	0.3	0.45	3	49.167	55.352	0.17	0.343	300	0.55
Bovine	Montbéliarde	Young Bull	Pasture	Fat in the kidney	Fat and greaves C3	Others	0.03	10	90	88	2	0.012	50	1000	707	0.06	0.3	0.45	3	49.167	55.352	0.17	0.343	300	0.55
Bovine	Montbéliarde	Young Bull	Pasture	Feet (without hooves)	Gelatin C3	Others	1.51	69	31	5	20	0.012	50	1000	707	0.06	0.3	0.45	3	49.167	55.352	0.17	0.343	10	0.55
Bovine	Montbéliarde	Young Bull	Pasture	Floatation fat	Spreading/Compost	Others	0.95	15	85	84	1	0.012	50	1000	707	0.06	0.3	0.45	3	49.167	55.352	0.17	0.343	0	0.55
Bovine	Montbéliarde	Young Bull	Pasture	Forehead	C1-C2 for disposal	Others	0.03	68	32	2	30	0.012	50	1000	707	0.06	0.3	0.45	3	49.167	55.352	0.17	0.343	0	0.55
Bovine	Montbéliarde	Young Bull	Pasture	Forelock	PAP C3	Others	0.09	20	80	0	79	0.012	50	1000	707	0.06	0.3	0.45	3	49.167	55.352	0.17	0.343	283	0.55
Bovine	Montbéliarde	Young Bull	Pasture	Gallbladder	Pet food	Others	0.04	75	25	5	20	0.012	50	1000	707	0.06	0.3	0.45	3	49.167	55.352	0.17	0.343	242	0.55
Bovine	Montbéliarde	Young Bull	Pasture	Head trimmings	Pet food	Others	0.32	75	25	3	21	0.012	50	1000	707	0.06	0.3	0.45	3	49.167	55.352	0.17	0.343	242	0.55
Bovine	Montbéliarde	Young Bull	Pasture	Heart	Human food	Others	0.38	75	25	3	20	0.012	50	1000	707	0.06	0.3	0.45	3	49.167	55.352	0.17	0.343	700	0.55
Bovine	Montbéliarde	Young Bull	Pasture	Heart trimmings	Pet food	Others	0.04	75	25	3	21	0.012	50	1000	707	0.06	0.3	0.45	3	49.167	55.352	0.17	0.343	242	0.55
Bovine	Montbéliarde	Young Bull	Pasture	Hide	Skin tannery C3	Others	5.91	68	32	2	30	0.012	50	1000	707	0.06	0.3	0.45	3	49.167	55.352	0.17	0.343	5500	0.55
Bovine	Montbéliarde	Young Bull	Pasture	Hooves	PAP C3	Others	0.26	20	80	0	79	0.012	50	1000	707	0.06	0.3	0.45	3	49.167	55.352	0.17	0.343	283	0.55
Bovine	Montbéliarde	Young Bull	Pasture	Horns	PAP C3	Others	0.06	20	80	0	79	0.012	50	1000	707	0.06	0.3	0.45	3	49.167	55.352	0.17	0.343	283	0.55
Bovine	Montbéliarde	Young Bull	Pasture	Kidney	Human food	Others	0.23	75	25	2	21	0.012	50	1000	707	0.06	0.3	0.45	3	49.167	55.352	0.17	0.343	1340	0.55
Bovine	Montbéliarde	Young Bull	Pasture	Large intestine	C1-C2 for disposal	GIT	1.51	75	25	5	20	0.012	50	1000	707	0.06	0.3	0.45	3	49.167	55.352	0.17	4.024	0	0.55
Bovine	Montbéliarde	Young Bull	Pasture	Liver	Human food	Liver	1.53	70	30	5	20	0.012	50	1000	707	0.06	0.3	0.45	3	49.167	55.352	0.17	2.013	1600	0.55
Bovine	Montbéliarde	Young Bull	Pasture	Liver trimmings	Pet food	Liver	0.17	75	25	3	21	0.012	50	1000	707	0.06	0.3	0.45	3	49.167	55.352	0.17	2.013	242	0.55
Bovine	Montbéliarde	Young Bull	Pasture	Lower jaw	PAP C3	Others	0.42	60	40	15	15	0.012	50	1000	707	0.06	0.3	0.45	3	49.167	55.352	0.17	0.343	283	0.55
Bovine	Montbéliarde	Young Bull	Pasture	Lungs	Pet food	Others	0.85	74	26	1	25	0.012	50	1000	707	0.06	0.3	0.45	3	49.167	55.352	0.17	0.343	242	0.55
Bovine	Montbéliarde	Young Bull	Pasture	Mask	Skin tannery C3	Others	0.4	68	32	2	30	0.012	50	1000	707	0.06	0.3	0.45	3	49.167	55.352	0.17	0.343	5500	0.55
Bovine	Montbéliarde	Young Bull	Pasture	Mesenteric fat	C1-C2 for disposal	GIT	1.23	10	90	88	2	0.012	50	1000	707	0.06	0.3	0.45	3	49.167	55.352	0.17	4.024	0	0.55
Bovine	Montbéliarde	Young Bull	Pasture	Muscle	Human food	Carcass	36.85	76	24	5	20	0.012	50	1000	707	0.06	0.3	0.45	3	49.167	55.352	0.17	0.354	5510	0.55
Bovine	Montbéliarde	Young Bull	Pasture	Muzzle	Human food	Others	0.21	68	32	2	30	0.012	50	1000	707	0.06	0.3	0.45	3	49.167	55.352	0.17	0.343	3310	0.55
Bovine	Montbéliarde	Young Bull	Pasture	Omasum	Human food	GIT	0.19	75	25	5	20	0.012	50	1000	707	0.06	0.3	0.45	3	49.167	55.352	0.17	4.024	2470	0.55
Bovine	Montbéliarde	Young Bull	Pasture	Omasum fat	Fat and greaves C3	GIT	0.13	20	80	75	5	0.012	50	1000	707	0.06	0.3	0.45	3	49.167	55.352	0.17	4.024	300	0.55
Bovine	Montbéliarde	Young Bull	Pasture	Rumen and forestomach	Human food	GIT	0.98	75	25	5	20	0.012	50	1000	707	0.06	0.3	0.45	3	49.167	55.352	0.17	4.024	2470	0.55
Bovine	Montbéliarde	Young Bull	Pasture	Rumen fat	Fat and greaves C3	GIT	0.19	10	80	75	5	0.012	50	1000	707	0.06	0.3	0.45	3	49.167	55.352	0.17	4.024	300	0.55
Bovine	Montbéliarde	Young Bull	Pasture	Sanitary seizures	C1-C2 for disposal	Others	0.2	66	34	16	17	0.012	50	1000	707	0.06	0.3	0.45	3	49.167	55.352	0.17	0.343	0	0.55
Bovine	Montbéliarde	Young Bull	Pasture	Screening and sifting wastes	C1-C2 for disposal	Others	0.38	15	85	84	1	0.012	50	1000	707	0.06	0.3	0.45	3	49.167	55.352	0.17	0.343	0	0.55
Bovine	Montbéliarde	Young Bull	Pasture	Small intestine	PAP C3	GIT	1.14	75	25	5	20	0.012	50	1000	707	0.06	0.3	0.45	3	49.167	55.352	0.17	4.024	200	0.55
Bovine	Montbéliarde	Young Bull	Pasture	Spinal cord	C1-C2 for disposal	Others	0.19	75	25	10	10	0.012	50	1000	707	0.06	0.3	0.45	3	49.167	55.352	0.17	0.343	0	0.55
Bovine	Montbéliarde	Young Bull	Pasture	Spinal cord waste	C1-C2 for disposal	Others	0.05	75	25	10	10	0.012	50	1000	707	0.06	0.3	0.45	3	49.167	55.352	0.17	0.343	0	0.55
Bovine	Montbéliarde	Young Bull	Pasture	Spine	C1-C2 for disposal	Carcass	2.64	60	40	15	15	0.012	50	1000	707	0.06	0.3	0.45	3	49.167	55.352	0.17	0.354	0	0.55
Bovine	Montbéliarde	Young Bull	Pasture	Spleen	Pet food	Others	0.23	75	25	4	21	0.012	50	1000	707	0.06	0.3	0.45	3	49.167	55.352	0.17	0.343	242	0.55
Bovine	Montbéliarde	Young Bull	Pasture	Stillborn	PAP C3	GIT	0.57	75	25	2	21	0.012	50	1000	707	0.06	0.3	0.45	3	49.167	55.352	0.17	4.024	0	0.55
Bovine	Montbéliarde	Young Bull	Pasture	Tallow	Fat and greaves C3	Others	5.86	10	90	88	2	0.012	50	1000	707	0.06	0.3	0.45	3	49.167	55.352	0.17	0.343	300	0.55
Bovine	Montbéliarde	Young Bull	Pasture	Tongue	Human food	Others	0.34	72	28	10	16	0.012	50	1000	707	0.06	0.3	0.45	3	49.167	55.352	0.17	0.343	5250	0.55
Bovine	Montbéliarde	Young Bull	Pasture	Tonsil	C1-C2 for disposal	Others	0.04	75	25	12	10	0.012	50	1000	707	0.06	0.3	0.45	3	49.167	55.352	0.17	0.343	0	0.55
Bovine	Montbéliarde	Young Bull	Pasture	Trachea	Pet food	Others	0.15	65	35	5	29	0.012	50	1000	707	0.06	0.3	0.45	3	49.167	55.352	0.17	0.343	242	0.55
Bovine	Montbéliarde	Young Bull	Pasture	Udder	Pet food	Others	1.79	86	14	5	3	0.012	50	1000	707	0.06	0.3	0.45	3	49.167	55.352	0.17	0.343	242	0.55
Bovine	Montbéliarde	Young Bull	Pasture	Upper throat	Pet food	Others	0.13	70	30	5	20	0.012	50	1000	707	0.06	0.3	0.45	3	49.167	55.352	0.17	0.343	242	0.55
Bovine	Montbéliarde	Young Bull	Pasture	Water in the rumen	Spreading/Compost	GIT	2.83	99	1	0	3	0.012	50	1000	707	0.06	0.3	0.45	3	49.167	55.352	0.17	4.024	0	0.55
Bovine	Montbéliarde	Beef	Pasture	Abomasum	Human food	GIT	0.22	75	25	5	20	0.012	50	1000	687	0.06	0.3	0.45	3	49.167	55.352	0.17	4.024	2470	0.53
Bovine	Montbéliarde	Beef	Pasture	Abomasum fat	Fat and greaves C3	GIT	0.04	20	80	75	5	0.012	50	1000	687	0.06	0.3	0.45	3	49.167	55.352	0.17	4.024	300	0.53
Bovine	Montbéliarde	Beef	Pasture	Aponeurosis	Human food	Carcass	2.65	75	25	2	23	0.012	50	1000	687	0.06	0.3	0.45	3	49.167	55.352	0.17	0.354	3310	0.53
Bovine	Montbéliarde	Beef	Pasture	Bile	PAP C3	Others	0.01	90	10	2	8	0.012	50	1000	687	0.06	0.3	0.45	3	49.167	55.352	0.17	0.343	283	0.53
Bovine	Montbéliarde	Beef	Pasture	Blood	PAP C3	Others	2.62	80	20	2	18	0.012	50	1000	687	0.06	0.3	0.45	3	49.167	55.352	0.17	0.343	736	0.53
Bovine	Montbéliarde	Beef	Pasture	Blood	Pet food	Others	0.37	80	20	2	18	0.012	50	1000	687	0.06	0.3	0.45	3	49.167	55.352	0.17	0.343	242	0.53
Bovine	Montbéliarde	Beef	Pasture	Bones	Gelatin C3	Carcass	5.94	60	40	15	15	0.012	50	1000	687	0.06	0.3	0.45	3	49.167	55.352	0.17	0.354	10	0.53
Bovine	Montbéliarde	Beef	Pasture	Bones of head, brain, eyes and teeth	C1-C2 for disposal	Others	1.63	62	38	2	30	0.012	50	1000	687	0.06	0.3	0.45	3	49.167	55.352	0.17	0.343	0	0.53
Bovine	Montbéliarde	Beef	Pasture	Cheek	Human food	Others	0.24	75	25	3	21	0.012	50	1000	687	0.06	0.3	0.45	3	49.167	55.352	0.17	0.343	7250	0.53
Bovine	Montbéliarde	Beef	Pasture	Cheek	Human food	Others	0.13	75	25	3	21	0.012	50	1000	687	0.06	0.3	0.45	3	49.167	55.352	0.17	0.343	7250	0.53
Bovine	Montbéliarde	Beef	Pasture	Cheek trimmings	Pet food	Others	0.07	75	25	3	21	0.012	50	1000	687	0.06	0.3	0.45	3	49.167	55.352	0.17	0.343	242	0.53
Bovine	Montbéliarde	Beef	Pasture	Chops	Pet food	Others	0.18	68	32	2	30	0.012	50	1000	687	0.06	0.3	0.45	3	49.167	55.352	0.17	0.343	242	0.53
Bovine	Montbéliarde	Beef	Pasture	Contents of intestines	Spreading/Compost	GIT	2.76	85	15	13	2	0.012	50	1000	687	0.06	0.3	0.45	3	49.167	55.352	0.17	4.024	0	0.53
Bovine	Montbéliarde	Beef	Pasture	Contents of the rumen	Spreading/Compost	GIT	5.32	68	32	29	3	0.012	50	1000	687	0.06	0.3	0.45	3	49.167	55.352	0.17	4.024	0	0.53
Bovine	Montbéliarde	Beef	Pasture	Ears	PAP C3	Others	0.09	65	35	10	24	0.012	50	1000	687	0.06	0.3	0.45	3	49.167	55.352	0.17	0.343	283	0.53
Bovine	Montbéliarde	Beef	Pasture	Esophagus	Pet food	Others	0.12	75	25	4	20	0.012	50	1000	687	0.06	0.3	0.45	3	49.167	55.352	0.17	0.343	242	0.53
Bovine	Montbéliarde	Beef	Pasture	Fat	Fat and greaves C3	Carcass	6.36	10	90	88	2	0.012	50	1000	687	0.06	0.3	0.45	3	49.167	55.352	0.17	0.354	300	0.53
Bovine	Montbéliarde	Beef	Pasture	Fat around heart	Fat and greaves C3	Others	0.24	10	90	88	2	0.012	50	1000	687	0.06	0.3	0.45	3	49.167	55.352	0.17	0.343	300	0.53
Bovine	Montbéliarde	Beef	Pasture	Fat in the kidney	Fat and greaves C3	Others	0.03	10	90	88	2	0.012	50	1000	687	0.06	0.3	0.45	3	49.167	55.352	0.17	0.343	300	0.53
Bovine	Montbéliarde	Beef	Pasture	Feet (without hooves)	Gelatin C3	Others	1.57	69	31	5	20	0.012	50	1000	687	0.06	0.3	0.45	3	49.167	55.352	0.17	0.343	10	0.53
Bovine	Montbéliarde	Beef	Pasture	Floatation fat	Spreading/Compost	Others	0.99	15	85	84	1	0.012	50	1000	687	0.06	0.3	0.45	3	49.167	55.352	0.17	0.343	0	0.53
Bovine	Montbéliarde	Beef	Pasture	Forehead	C1-C2 for disposal	Others	0.03	68	32	2	30	0.012	50	1000	687	0.06	0.3	0.45	3	49.167	55.352	0.17	0.343	0	0.53
Bovine	Montbéliarde	Beef	Pasture	Forelock	PAP C3	Others	0.1	20	80	0	79	0.012	50	1000	687	0.06	0.3	0.45	3	49.167	55.352	0.17	0.343	283	0.53
Bovine	Montbéliarde	Beef	Pasture	Gallbladder	Pet food	Others	0.04	75	25	5	20	0.012	50	1000	687	0.06	0.3	0.45	3	49.167	55.352	0.17	0.343	242	0.53
Bovine	Montbéliarde	Beef	Pasture	Head trimmings	Pet food	Others	0.33	75	25	3	21	0.012	50	1000	687	0.06	0.3	0.45	3	49.167	55.352	0.17	0.343	242	0.53
Bovine	Montbéliarde	Beef	Pasture	Heart	Human food	Others	0.4	75	25	3	20	0.012	50	1000	687	0.06	0.3	0.45	3	49.167	55.352	0.17	0.343	700	0.53
Bovine	Montbéliarde	Beef	Pasture	Heart trimmings	Pet food	Others	0.04	75	25	3	21	0.012	50	1000	687	0.06	0.3	0.45	3	49.167	55.352	0.17	0.343	242	0.53
Bovine	Montbéliarde	Beef	Pasture	Hide	Skin tannery C3	Others	6.17	68	32	2	30	0.012	50	1000	687	0.06	0.3	0.45	3	49.167	55.352	0.17	0.343	5500	0.53
Bovine	Montbéliarde	Beef	Pasture	Hooves	PAP C3	Others	0.27	20	80	0	79	0.012	50	1000	687	0.06	0.3	0.45	3	49.167	55.352	0.17	0.343	283	0.53
Bovine	Montbéliarde	Beef	Pasture	Horns	PAP C3	Others	0.07	20	80	0	79	0.012	50	1000	687	0.06	0.3	0.45	3	49.167	55.352	0.17	0.343	283	0.53
Bovine	Montbéliarde	Beef	Pasture	Kidney	Human food	Others	0.24	75	25	2	21	0.012	50	1000	687	0.06	0.3	0.45	3	49.167	55.352	0.17	0.343	1340	0.53
Bovine	Montbéliarde	Beef	Pasture	Large intestine	C1-C2 for disposal	GIT	1.57	75	25	5	20	0.012	50	1000	687	0.06	0.3	0.45	3	49.167	55.352	0.17	4.024	0	0.53
Bovine	Montbéliarde	Beef	Pasture	Liver	Human food	Liver	1.59	70	30	5	20	0.012	50	1000	687	0.06	0.3	0.45	3	49.167	55.352	0.17	2.013	1600	0.53
Bovine	Montbéliarde	Beef	Pasture	Liver trimmings	Pet food	Liver	0.18	75	25	3	21	0.012	50	1000	687	0.06	0.3	0.45	3	49.167	55.352	0.17	2.013	242	0.53
Bovine	Montbéliarde	Beef	Pasture	Lower jaw	PAP C3	Others	0.44	60	40	15	15	0.012	50	1000	687	0.06	0.3	0.45	3	49.167	55.352	0.17	0.343	283	0.53
Bovine	Montbéliarde	Beef	Pasture	Lungs	Pet food	Others	0.89	74	26	1	25	0.012	50	1000	687	0.06	0.3	0.45	3	49.167	55.352	0.17	0.343	242	0.53
Bovine	Montbéliarde	Beef	Pasture	Mask	Skin tannery C3	Others	0.42	68	32	2	30	0.012	50	1000	687	0.06	0.3	0.45	3	49.167	55.352	0.17	0.343	5500	0.53
Bovine	Montbéliarde	Beef	Pasture	Mesenteric fat	C1-C2 for disposal	GIT	1.29	10	90	88	2	0.012	50	1000	687	0.06	0.3	0.45	3	49.167	55.352	0.17	4.024	0	0.53
Bovine	Montbéliarde	Beef	Pasture	Muscle	Human food	Carcass	35.51	76	24	5	20	0.012	50	1000	687	0.06	0.3	0.45	3	49.167	55.352	0.17	0.354	5510	0.53
Bovine	Montbéliarde	Beef	Pasture	Muzzle	Human food	Others	0.22	68	32	2	30	0.012	50	1000	687	0.06	0.3	0.45	3	49.167	55.352	0.17	0.343	3310	0.53
Bovine	Montbéliarde	Beef	Pasture	Omasum	Human food	GIT	0.2	75	25	5	20	0.012	50	1000	687	0.06	0.3	0.45	3	49.167	55.352	0.17	4.024	2470	0.53
Bovine	Montbéliarde	Beef	Pasture	Omasum fat	Fat and greaves C3	GIT	0.13	20	80	75	5	0.012	50	1000	687	0.06	0.3	0.45	3	49.167	55.352	0.17	4.024	300	0.53
Bovine	Montbéliarde	Beef	Pasture	Rumen and forestomach	Human food	GIT	1.02	75	25	5	20	0.012	50	1000	687	0.06	0.3	0.45	3	49.167	55.352	0.17	4.024	2470	0.53
Bovine	Montbéliarde	Beef	Pasture	Rumen fat	Fat and greaves C3	GIT	0.2	10	80	75	5	0.012	50	1000	687	0.06	0.3	0.45	3	49.167	55.352	0.17	4.024	300	0.53
Bovine	Montbéliarde	Beef	Pasture	Sanitary seizures	C1-C2 for disposal	Others	0.21	66	34	16	17	0.012	50	1000	687	0.06	0.3	0.45	3	49.167	55.352	0.17	0.343	0	0.53
Bovine	Montbéliarde	Beef	Pasture	Screening and sifting wastes	C1-C2 for disposal	Others	0.4	15	85	84	1	0.012	50	1000	687	0.06	0.3	0.45	3	49.167	55.352	0.17	0.343	0	0.53
Bovine	Montbéliarde	Beef	Pasture	Small intestine	PAP C3	GIT	1.19	75	25	5	20	0.012	50	1000	687	0.06	0.3	0.45	3	49.167	55.352	0.17	4.024	200	0.53
Bovine	Montbéliarde	Beef	Pasture	Spinal cord	C1-C2 for disposal	Others	0.2	75	25	10	10	0.012	50	1000	687	0.06	0.3	0.45	3	49.167	55.352	0.17	0.343	0	0.53
Bovine	Montbéliarde	Beef	Pasture	Spinal cord waste	C1-C2 for disposal	Others	0.05	75	25	10	10	0.012	50	1000	687	0.06	0.3	0.45	3	49.167	55.352	0.17	0.343	0	0.53
Bovine	Montbéliarde	Beef	Pasture	Spine	C1-C2 for disposal	Carcass	2.54	60	40	15	15	0.012	50	1000	687	0.06	0.3	0.45	3	49.167	55.352	0.17	0.354	0	0.53
Bovine	Montbéliarde	Beef	Pasture	Spleen	Pet food	Others	0.24	75	25	4	21	0.012	50	1000	687	0.06	0.3	0.45	3	49.167	55.352	0.17	0.343	242	0.53
Bovine	Montbéliarde	Beef	Pasture	Stillborn	PAP C3	GIT	0.59	75	25	2	21	0.012	50	1000	687	0.06	0.3	0.45	3	49.167	55.352	0.17	4.024	0	0.53
Bovine	Montbéliarde	Beef	Pasture	Tallow	Fat and greaves C3	Others	6.12	10	90	88	2	0.012	50	1000	687	0.06	0.3	0.45	3	49.167	55.352	0.17	0.343	300	0.53
Bovine	Montbéliarde	Beef	Pasture	Tongue	Human food	Others	0.35	72	28	10	16	0.012	50	1000	687	0.06	0.3	0.45	3	49.167	55.352	0.17	0.343	5250	0.53
Bovine	Montbéliarde	Beef	Pasture	Tonsil	C1-C2 for disposal	Others	0.04	75	25	12	10	0.012	50	1000	687	0.06	0.3	0.45	3	49.167	55.352	0.17	0.343	0	0.53
Bovine	Montbéliarde	Beef	Pasture	Trachea	Pet food	Others	0.15	65	35	5	29	0.012	50	1000	687	0.06	0.3	0.45	3	49.167	55.352	0.17	0.343	242	0.53
Bovine	Montbéliarde	Beef	Pasture	Udder	Pet food	Others	1.87	86	14	5	3	0.012	50	1000	687	0.06	0.3	0.45	3	49.167	55.352	0.17	0.343	242	0.53
Bovine	Montbéliarde	Beef	Pasture	Upper throat	Pet food	Others	0.13	70	30	5	20	0.012	50	1000	687	0.06	0.3	0.45	3	49.167	55.352	0.17	0.343	242	0.53
Bovine	Montbéliarde	Beef	Pasture	Water in the rumen	Spreading/Compost	GIT	2.96	99	1	0	3	0.012	50	1000	687	0.06	0.3	0.45	3	49.167	55.352	0.17	4.024	0	0.53
Bovine	Montbéliarde	Heifer	Pasture	Abomasum	Human food	GIT	0.22	75	25	5	20	0.012	50	1000	542	0.06	0.3	0.45	3	49.167	55.352	0.17	4.024	2470	0.52
Bovine	Montbéliarde	Heifer	Pasture	Abomasum fat	Fat and greaves C3	GIT	0.04	20	80	75	5	0.012	50	1000	542	0.06	0.3	0.45	3	49.167	55.352	0.17	4.024	300	0.52
Bovine	Montbéliarde	Heifer	Pasture	Aponeurosis	Human food	Carcass	2.6	75	25	2	23	0.012	50	1000	542	0.06	0.3	0.45	3	49.167	55.352	0.17	0.354	3310	0.52
Bovine	Montbéliarde	Heifer	Pasture	Bile	PAP C3	Others	0.01	90	10	2	8	0.012	50	1000	542	0.06	0.3	0.45	3	49.167	55.352	0.17	0.343	283	0.52
Bovine	Montbéliarde	Heifer	Pasture	Blood	PAP C3	Others	2.67	80	20	2	18	0.012	50	1000	542	0.06	0.3	0.45	3	49.167	55.352	0.17	0.343	736	0.52
Bovine	Montbéliarde	Heifer	Pasture	Blood	Pet food	Others	0.38	80	20	2	18	0.012	50	1000	542	0.06	0.3	0.45	3	49.167	55.352	0.17	0.343	242	0.52
Bovine	Montbéliarde	Heifer	Pasture	Bones	Gelatin C3	Carcass	5.83	60	40	15	15	0.012	50	1000	542	0.06	0.3	0.45	3	49.167	55.352	0.17	0.354	10	0.52
Bovine	Montbéliarde	Heifer	Pasture	Bones of head, brain, eyes and teeth	C1-C2 for disposal	Others	1.66	62	38	2	30	0.012	50	1000	542	0.06	0.3	0.45	3	49.167	55.352	0.17	0.343	0	0.52
Bovine	Montbéliarde	Heifer	Pasture	Cheek	Human food	Others	0.25	75	25	3	21	0.012	50	1000	542	0.06	0.3	0.45	3	49.167	55.352	0.17	0.343	7250	0.52
Bovine	Montbéliarde	Heifer	Pasture	Cheek	Human food	Others	0.13	75	25	3	21	0.012	50	1000	542	0.06	0.3	0.45	3	49.167	55.352	0.17	0.343	7250	0.52
Bovine	Montbéliarde	Heifer	Pasture	Cheek trimmings	Pet food	Others	0.07	75	25	3	21	0.012	50	1000	542	0.06	0.3	0.45	3	49.167	55.352	0.17	0.343	242	0.52
Bovine	Montbéliarde	Heifer	Pasture	Chops	Pet food	Others	0.18	68	32	2	30	0.012	50	1000	542	0.06	0.3	0.45	3	49.167	55.352	0.17	0.343	242	0.52
Bovine	Montbéliarde	Heifer	Pasture	Contents of intestines	Spreading/Compost	GIT	2.82	85	15	13	2	0.012	50	1000	542	0.06	0.3	0.45	3	49.167	55.352	0.17	4.024	0	0.52
Bovine	Montbéliarde	Heifer	Pasture	Contents of the rumen	Spreading/Compost	GIT	5.44	68	32	29	3	0.012	50	1000	542	0.06	0.3	0.45	3	49.167	55.352	0.17	4.024	0	0.52
Bovine	Montbéliarde	Heifer	Pasture	Ears	PAP C3	Others	0.09	65	35	10	24	0.012	50	1000	542	0.06	0.3	0.45	3	49.167	55.352	0.17	0.343	283	0.52
Bovine	Montbéliarde	Heifer	Pasture	Esophagus	Pet food	Others	0.12	75	25	4	20	0.012	50	1000	542	0.06	0.3	0.45	3	49.167	55.352	0.17	0.343	242	0.52
Bovine	Montbéliarde	Heifer	Pasture	Fat	Fat and greaves C3	Carcass	6.24	10	90	88	2	0.012	50	1000	542	0.06	0.3	0.45	3	49.167	55.352	0.17	0.354	300	0.52
Bovine	Montbéliarde	Heifer	Pasture	Fat around heart	Fat and greaves C3	Others	0.25	10	90	88	2	0.012	50	1000	542	0.06	0.3	0.45	3	49.167	55.352	0.17	0.343	300	0.52
Bovine	Montbéliarde	Heifer	Pasture	Fat in the kidney	Fat and greaves C3	Others	0.03	10	90	88	2	0.012	50	1000	542	0.06	0.3	0.45	3	49.167	55.352	0.17	0.343	300	0.52
Bovine	Montbéliarde	Heifer	Pasture	Feet (without hooves)	Gelatin C3	Others	1.61	69	31	5	20	0.012	50	1000	542	0.06	0.3	0.45	3	49.167	55.352	0.17	0.343	10	0.52
Bovine	Montbéliarde	Heifer	Pasture	Floatation fat	Spreading/Compost	Others	1.01	15	85	84	1	0.012	50	1000	542	0.06	0.3	0.45	3	49.167	55.352	0.17	0.343	0	0.52
Bovine	Montbéliarde	Heifer	Pasture	Forehead	C1-C2 for disposal	Others	0.03	68	32	2	30	0.012	50	1000	542	0.06	0.3	0.45	3	49.167	55.352	0.17	0.343	0	0.52
Bovine	Montbéliarde	Heifer	Pasture	Forelock	PAP C3	Others	0.1	20	80	0	79	0.012	50	1000	542	0.06	0.3	0.45	3	49.167	55.352	0.17	0.343	283	0.52
Bovine	Montbéliarde	Heifer	Pasture	Gallbladder	Pet food	Others	0.04	75	25	5	20	0.012	50	1000	542	0.06	0.3	0.45	3	49.167	55.352	0.17	0.343	242	0.52
Bovine	Montbéliarde	Heifer	Pasture	Head trimmings	Pet food	Others	0.34	75	25	3	21	0.012	50	1000	542	0.06	0.3	0.45	3	49.167	55.352	0.17	0.343	242	0.52
Bovine	Montbéliarde	Heifer	Pasture	Heart	Human food	Others	0.4	75	25	3	20	0.012	50	1000	542	0.06	0.3	0.45	3	49.167	55.352	0.17	0.343	700	0.52
Bovine	Montbéliarde	Heifer	Pasture	Heart trimmings	Pet food	Others	0.04	75	25	3	21	0.012	50	1000	542	0.06	0.3	0.45	3	49.167	55.352	0.17	0.343	242	0.52
Bovine	Montbéliarde	Heifer	Pasture	Hide	Skin tannery C3	Others	6.3	68	32	2	30	0.012	50	1000	542	0.06	0.3	0.45	3	49.167	55.352	0.17	0.343	5500	0.52
Bovine	Montbéliarde	Heifer	Pasture	Hooves	PAP C3	Others	0.28	20	80	0	79	0.012	50	1000	542	0.06	0.3	0.45	3	49.167	55.352	0.17	0.343	283	0.52
Bovine	Montbéliarde	Heifer	Pasture	Horns	PAP C3	Others	0.07	20	80	0	79	0.012	50	1000	542	0.06	0.3	0.45	3	49.167	55.352	0.17	0.343	283	0.52
Bovine	Montbéliarde	Heifer	Pasture	Kidney	Human food	Others	0.25	75	25	2	21	0.012	50	1000	542	0.06	0.3	0.45	3	49.167	55.352	0.17	0.343	1340	0.52
Bovine	Montbéliarde	Heifer	Pasture	Large intestine	C1-C2 for disposal	GIT	1.61	75	25	5	20	0.012	50	1000	542	0.06	0.3	0.45	3	49.167	55.352	0.17	4.024	0	0.52
Bovine	Montbéliarde	Heifer	Pasture	Liver	Human food	Liver	1.63	70	30	5	20	0.012	50	1000	542	0.06	0.3	0.45	3	49.167	55.352	0.17	2.013	1600	0.52
Bovine	Montbéliarde	Heifer	Pasture	Liver trimmings	Pet food	Liver	0.18	75	25	3	21	0.012	50	1000	542	0.06	0.3	0.45	3	49.167	55.352	0.17	2.013	242	0.52
Bovine	Montbéliarde	Heifer	Pasture	Lower jaw	PAP C3	Others	0.45	60	40	15	15	0.012	50	1000	542	0.06	0.3	0.45	3	49.167	55.352	0.17	0.343	283	0.52
Bovine	Montbéliarde	Heifer	Pasture	Lungs	Pet food	Others	0.91	74	26	1	25	0.012	50	1000	542	0.06	0.3	0.45	3	49.167	55.352	0.17	0.343	242	0.52
Bovine	Montbéliarde	Heifer	Pasture	Mask	Skin tannery C3	Others	0.43	68	32	2	30	0.012	50	1000	542	0.06	0.3	0.45	3	49.167	55.352	0.17	0.343	5500	0.52
Bovine	Montbéliarde	Heifer	Pasture	Mesenteric fat	C1-C2 for disposal	GIT	1.31	10	90	88	2	0.012	50	1000	542	0.06	0.3	0.45	3	49.167	55.352	0.17	4.024	0	0.52
Bovine	Montbéliarde	Heifer	Pasture	Muscle	Human food	Carcass	34.84	76	24	5	20	0.012	50	1000	542	0.06	0.3	0.45	3	49.167	55.352	0.17	0.354	5510	0.52
Bovine	Montbéliarde	Heifer	Pasture	Muzzle	Human food	Others	0.22	68	32	2	30	0.012	50	1000	542	0.06	0.3	0.45	3	49.167	55.352	0.17	0.343	3310	0.52
Bovine	Montbéliarde	Heifer	Pasture	Omasum	Human food	GIT	0.2	75	25	5	20	0.012	50	1000	542	0.06	0.3	0.45	3	49.167	55.352	0.17	4.024	2470	0.52
Bovine	Montbéliarde	Heifer	Pasture	Omasum fat	Fat and greaves C3	GIT	0.13	20	80	75	5	0.012	50	1000	542	0.06	0.3	0.45	3	49.167	55.352	0.17	4.024	300	0.52
Bovine	Montbéliarde	Heifer	Pasture	Rumen and forestomach	Human food	GIT	1.04	75	25	5	20	0.012	50	1000	542	0.06	0.3	0.45	3	49.167	55.352	0.17	4.024	2470	0.52
Bovine	Montbéliarde	Heifer	Pasture	Rumen fat	Fat and greaves C3	GIT	0.2	10	80	75	5	0.012	50	1000	542	0.06	0.3	0.45	3	49.167	55.352	0.17	4.024	300	0.52
Bovine	Montbéliarde	Heifer	Pasture	Sanitary seizures	C1-C2 for disposal	Others	0.21	66	34	16	17	0.012	50	1000	542	0.06	0.3	0.45	3	49.167	55.352	0.17	0.343	0	0.52
Bovine	Montbéliarde	Heifer	Pasture	Screening and sifting wastes	C1-C2 for disposal	Others	0.4	15	85	84	1	0.012	50	1000	542	0.06	0.3	0.45	3	49.167	55.352	0.17	0.343	0	0.52
Bovine	Montbéliarde	Heifer	Pasture	Small intestine	PAP C3	GIT	1.21	75	25	5	20	0.012	50	1000	542	0.06	0.3	0.45	3	49.167	55.352	0.17	4.024	200	0.52
Bovine	Montbéliarde	Heifer	Pasture	Spinal cord	C1-C2 for disposal	Others	0.2	75	25	10	10	0.012	50	1000	542	0.06	0.3	0.45	3	49.167	55.352	0.17	0.343	0	0.52
Bovine	Montbéliarde	Heifer	Pasture	Spinal cord waste	C1-C2 for disposal	Others	0.06	75	25	10	10	0.012	50	1000	542	0.06	0.3	0.45	3	49.167	55.352	0.17	0.343	0	0.52
Bovine	Montbéliarde	Heifer	Pasture	Spine	C1-C2 for disposal	Carcass	2.49	60	40	15	15	0.012	50	1000	542	0.06	0.3	0.45	3	49.167	55.352	0.17	0.354	0	0.52
Bovine	Montbéliarde	Heifer	Pasture	Spleen	Pet food	Others	0.25	75	25	4	21	0.012	50	1000	542	0.06	0.3	0.45	3	49.167	55.352	0.17	0.343	242	0.52
Bovine	Montbéliarde	Heifer	Pasture	Stillborn	PAP C3	GIT	0.61	75	25	2	21	0.012	50	1000	542	0.06	0.3	0.45	3	49.167	55.352	0.17	4.024	0	0.52
Bovine	Montbéliarde	Heifer	Pasture	Tallow	Fat and greaves C3	Others	6.25	10	90	88	2	0.012	50	1000	542	0.06	0.3	0.45	3	49.167	55.352	0.17	0.343	300	0.52
Bovine	Montbéliarde	Heifer	Pasture	Tongue	Human food	Others	0.36	72	28	10	16	0.012	50	1000	542	0.06	0.3	0.45	3	49.167	55.352	0.17	0.343	5250	0.52
Bovine	Montbéliarde	Heifer	Pasture	Tonsil	C1-C2 for disposal	Others	0.04	75	25	12	10	0.012	50	1000	542	0.06	0.3	0.45	3	49.167	55.352	0.17	0.343	0	0.52
Bovine	Montbéliarde	Heifer	Pasture	Trachea	Pet food	Others	0.16	65	35	5	29	0.012	50	1000	542	0.06	0.3	0.45	3	49.167	55.352	0.17	0.343	242	0.52
Bovine	Montbéliarde	Heifer	Pasture	Udder	Pet food	Others	1.91	86	14	5	3	0.012	50	1000	542	0.06	0.3	0.45	3	49.167	55.352	0.17	0.343	242	0.52
Bovine	Montbéliarde	Heifer	Pasture	Upper throat	Pet food	Others	0.13	70	30	5	20	0.012	50	1000	542	0.06	0.3	0.45	3	49.167	55.352	0.17	0.343	242	0.52
Bovine	Montbéliarde	Heifer	Pasture	Water in the rumen	Spreading/Compost	GIT	3.02	99	1	0	3	0.012	50	1000	542	0.06	0.3	0.45	3	49.167	55.352	0.17	4.024	0	0.52
Bovine	Montbéliarde	Cull Cow	Pasture	Abomasum	Human food	GIT	0.23	75	25	5	20	0.012	50	1000	632	0.06	0.3	0.45	3	49.167	55.352	0.17	4.024	2470	0.50
Bovine	Montbéliarde	Cull Cow	Pasture	Abomasum fat	Fat and greaves C3	GIT	0.05	20	80	75	5	0.012	50	1000	632	0.06	0.3	0.45	3	49.167	55.352	0.17	4.024	300	0.50
Bovine	Montbéliarde	Cull Cow	Pasture	Aponeurosis	Human food	Carcass	2.5	75	25	2	23	0.012	50	1000	632	0.06	0.3	0.45	3	49.167	55.352	0.17	0.354	3310	0.50
Bovine	Montbéliarde	Cull Cow	Pasture	Bile	PAP C3	Others	0.01	90	10	2	8	0.012	50	1000	632	0.06	0.3	0.45	3	49.167	55.352	0.17	0.343	283	0.50
Bovine	Montbéliarde	Cull Cow	Pasture	Blood	PAP C3	Others	2.78	80	20	2	18	0.012	50	1000	632	0.06	0.3	0.45	3	49.167	55.352	0.17	0.343	736	0.50
Bovine	Montbéliarde	Cull Cow	Pasture	Blood	Pet food	Others	0.4	80	20	2	18	0.012	50	1000	632	0.06	0.3	0.45	3	49.167	55.352	0.17	0.343	242	0.50
Bovine	Montbéliarde	Cull Cow	Pasture	Bones	Gelatin C3	Carcass	5.6	60	40	15	15	0.012	50	1000	632	0.06	0.3	0.45	3	49.167	55.352	0.17	0.354	10	0.50
Bovine	Montbéliarde	Cull Cow	Pasture	Bones of head, brain, eyes and teeth	C1-C2 for disposal	Others	1.73	62	38	2	30	0.012	50	1000	632	0.06	0.3	0.45	3	49.167	55.352	0.17	0.343	0	0.50
Bovine	Montbéliarde	Cull Cow	Pasture	Cheek	Human food	Others	0.26	75	25	3	21	0.012	50	1000	632	0.06	0.3	0.45	3	49.167	55.352	0.17	0.343	7250	0.50
Bovine	Montbéliarde	Cull Cow	Pasture	Cheek	Human food	Others	0.14	75	25	3	21	0.012	50	1000	632	0.06	0.3	0.45	3	49.167	55.352	0.17	0.343	7250	0.50
Bovine	Montbéliarde	Cull Cow	Pasture	Cheek trimmings	Pet food	Others	0.07	75	25	3	21	0.012	50	1000	632	0.06	0.3	0.45	3	49.167	55.352	0.17	0.343	242	0.50
Bovine	Montbéliarde	Cull Cow	Pasture	Chops	Pet food	Others	0.19	68	32	2	30	0.012	50	1000	632	0.06	0.3	0.45	3	49.167	55.352	0.17	0.343	242	0.50
Bovine	Montbéliarde	Cull Cow	Pasture	Contents of intestines	Spreading/Compost	GIT	2.94	85	15	13	2	0.012	50	1000	632	0.06	0.3	0.45	3	49.167	55.352	0.17	4.024	0	0.50
Bovine	Montbéliarde	Cull Cow	Pasture	Contents of the rumen	Spreading/Compost	GIT	5.66	68	32	29	3	0.012	50	1000	632	0.06	0.3	0.45	3	49.167	55.352	0.17	4.024	0	0.50
Bovine	Montbéliarde	Cull Cow	Pasture	Ears	PAP C3	Others	0.09	65	35	10	24	0.012	50	1000	632	0.06	0.3	0.45	3	49.167	55.352	0.17	0.343	283	0.50
Bovine	Montbéliarde	Cull Cow	Pasture	Esophagus	Pet food	Others	0.13	75	25	4	20	0.012	50	1000	632	0.06	0.3	0.45	3	49.167	55.352	0.17	0.343	242	0.50
Bovine	Montbéliarde	Cull Cow	Pasture	Fat	Fat and greaves C3	Carcass	6.00	10	90	88	2	0.012	50	1000	632	0.06	0.3	0.45	3	49.167	55.352	0.17	0.354	300	0.50
Bovine	Montbéliarde	Cull Cow	Pasture	Fat around heart	Fat and greaves C3	Others	0.26	10	90	88	2	0.012	50	1000	632	0.06	0.3	0.45	3	49.167	55.352	0.17	0.343	300	0.50
Bovine	Montbéliarde	Cull Cow	Pasture	Fat in the kidney	Fat and greaves C3	Others	0.04	10	90	88	2	0.012	50	1000	632	0.06	0.3	0.45	3	49.167	55.352	0.17	0.343	300	0.50
Bovine	Montbéliarde	Cull Cow	Pasture	Feet (without hooves)	Gelatin C3	Others	1.67	69	31	5	20	0.012	50	1000	632	0.06	0.3	0.45	3	49.167	55.352	0.17	0.343	10	0.50
Bovine	Montbéliarde	Cull Cow	Pasture	Floatation fat	Spreading/Compost	Others	1.05	15	85	84	1	0.012	50	1000	632	0.06	0.3	0.45	3	49.167	55.352	0.17	0.343	0	0.50
Bovine	Montbéliarde	Cull Cow	Pasture	Forehead	C1-C2 for disposal	Others	0.04	68	32	2	30	0.012	50	1000	632	0.06	0.3	0.45	3	49.167	55.352	0.17	0.343	0	0.50
Bovine	Montbéliarde	Cull Cow	Pasture	Forelock	PAP C3	Others	0.11	20	80	0	79	0.012	50	1000	632	0.06	0.3	0.45	3	49.167	55.352	0.17	0.343	283	0.50
Bovine	Montbéliarde	Cull Cow	Pasture	Gallbladder	Pet food	Others	0.05	75	25	5	20	0.012	50	1000	632	0.06	0.3	0.45	3	49.167	55.352	0.17	0.343	242	0.50
Bovine	Montbéliarde	Cull Cow	Pasture	Head trimmings	Pet food	Others	0.35	75	25	3	21	0.012	50	1000	632	0.06	0.3	0.45	3	49.167	55.352	0.17	0.343	242	0.50
Bovine	Montbéliarde	Cull Cow	Pasture	Heart	Human food	Others	0.42	75	25	3	20	0.012	50	1000	632	0.06	0.3	0.45	3	49.167	55.352	0.17	0.343	700	0.50
Bovine	Montbéliarde	Cull Cow	Pasture	Heart trimmings	Pet food	Others	0.05	75	25	3	21	0.012	50	1000	632	0.06	0.3	0.45	3	49.167	55.352	0.17	0.343	242	0.50
Bovine	Montbéliarde	Cull Cow	Pasture	Hide	Skin tannery C3	Others	6.56	68	32	2	30	0.012	50	1000	632	0.06	0.3	0.45	3	49.167	55.352	0.17	0.343	5500	0.50
Bovine	Montbéliarde	Cull Cow	Pasture	Hooves	PAP C3	Others	0.29	20	80	0	79	0.012	50	1000	632	0.06	0.3	0.45	3	49.167	55.352	0.17	0.343	283	0.50
Bovine	Montbéliarde	Cull Cow	Pasture	Horns	PAP C3	Others	0.07	20	80	0	79	0.012	50	1000	632	0.06	0.3	0.45	3	49.167	55.352	0.17	0.343	283	0.50
Bovine	Montbéliarde	Cull Cow	Pasture	Kidney	Human food	Others	0.26	75	25	2	21	0.012	50	1000	632	0.06	0.3	0.45	3	49.167	55.352	0.17	0.343	1340	0.50
Bovine	Montbéliarde	Cull Cow	Pasture	Large intestine	C1-C2 for disposal	GIT	1.67	75	25	5	20	0.012	50	1000	632	0.06	0.3	0.45	3	49.167	55.352	0.17	4.024	0	0.50
Bovine	Montbéliarde	Cull Cow	Pasture	Liver	Human food	Liver	1.7	70	30	5	20	0.012	50	1000	632	0.06	0.3	0.45	3	49.167	55.352	0.17	2.013	1600	0.50
Bovine	Montbéliarde	Cull Cow	Pasture	Liver trimmings	Pet food	Liver	0.19	75	25	3	21	0.012	50	1000	632	0.06	0.3	0.45	3	49.167	55.352	0.17	2.013	242	0.50
Bovine	Montbéliarde	Cull Cow	Pasture	Lower jaw	PAP C3	Others	0.47	60	40	15	15	0.012	50	1000	632	0.06	0.3	0.45	3	49.167	55.352	0.17	0.343	283	0.50
Bovine	Montbéliarde	Cull Cow	Pasture	Lungs	Pet food	Others	0.95	74	26	1	25	0.012	50	1000	632	0.06	0.3	0.45	3	49.167	55.352	0.17	0.343	242	0.50
Bovine	Montbéliarde	Cull Cow	Pasture	Mask	Skin tannery C3	Others	0.44	68	32	2	30	0.012	50	1000	632	0.06	0.3	0.45	3	49.167	55.352	0.17	0.343	5500	0.50
Bovine	Montbéliarde	Cull Cow	Pasture	Mesenteric fat	C1-C2 for disposal	GIT	1.37	10	90	88	2	0.012	50	1000	632	0.06	0.3	0.45	3	49.167	55.352	0.17	4.024	0	0.50
Bovine	Montbéliarde	Cull Cow	Pasture	Muscle	Human food	Carcass	33.5	76	24	5	20	0.012	50	1000	632	0.06	0.3	0.45	3	49.167	55.352	0.17	0.354	5510	0.50
Bovine	Montbéliarde	Cull Cow	Pasture	Muzzle	Human food	Others	0.23	68	32	2	30	0.012	50	1000	632	0.06	0.3	0.45	3	49.167	55.352	0.17	0.343	3310	0.50
Bovine	Montbéliarde	Cull Cow	Pasture	Omasum	Human food	GIT	0.21	75	25	5	20	0.012	50	1000	632	0.06	0.3	0.45	3	49.167	55.352	0.17	4.024	2470	0.50
Bovine	Montbéliarde	Cull Cow	Pasture	Omasum fat	Fat and greaves C3	GIT	0.14	20	80	75	5	0.012	50	1000	632	0.06	0.3	0.45	3	49.167	55.352	0.17	4.024	300	0.50
Bovine	Montbéliarde	Cull Cow	Pasture	Rumen and forestomach	Human food	GIT	1.09	75	25	5	20	0.012	50	1000	632	0.06	0.3	0.45	3	49.167	55.352	0.17	4.024	2470	0.50
Bovine	Montbéliarde	Cull Cow	Pasture	Rumen fat	Fat and greaves C3	GIT	0.21	10	80	75	5	0.012	50	1000	632	0.06	0.3	0.45	3	49.167	55.352	0.17	4.024	300	0.50
Bovine	Montbéliarde	Cull Cow	Pasture	Sanitary seizures	C1-C2 for disposal	Others	0.22	66	34	16	17	0.012	50	1000	632	0.06	0.3	0.45	3	49.167	55.352	0.17	0.343	0	0.50
Bovine	Montbéliarde	Cull Cow	Pasture	Screening and sifting wastes	C1-C2 for disposal	Others	0.42	15	85	84	1	0.012	50	1000	632	0.06	0.3	0.45	3	49.167	55.352	0.17	0.343	0	0.50
Bovine	Montbéliarde	Cull Cow	Pasture	Small intestine	PAP C3	GIT	1.26	75	25	5	20	0.012	50	1000	632	0.06	0.3	0.45	3	49.167	55.352	0.17	4.024	200	0.50
Bovine	Montbéliarde	Cull Cow	Pasture	Spinal cord	C1-C2 for disposal	Others	0.21	75	25	10	10	0.012	50	1000	632	0.06	0.3	0.45	3	49.167	55.352	0.17	0.343	0	0.50
Bovine	Montbéliarde	Cull Cow	Pasture	Spinal cord waste	C1-C2 for disposal	Others	0.06	75	25	10	10	0.012	50	1000	632	0.06	0.3	0.45	3	49.167	55.352	0.17	0.343	0	0.50
Bovine	Montbéliarde	Cull Cow	Pasture	Spine	C1-C2 for disposal	Carcass	2.4	60	40	15	15	0.012	50	1000	632	0.06	0.3	0.45	3	49.167	55.352	0.17	0.354	0	0.50
Bovine	Montbéliarde	Cull Cow	Pasture	Spleen	Pet food	Others	0.26	75	25	4	21	0.012	50	1000	632	0.06	0.3	0.45	3	49.167	55.352	0.17	0.343	242	0.50
Bovine	Montbéliarde	Cull Cow	Pasture	Stillborn	PAP C3	GIT	0.63	75	25	2	21	0.012	50	1000	632	0.06	0.3	0.45	3	49.167	55.352	0.17	4.024	0	0.50
Bovine	Montbéliarde	Cull Cow	Pasture	Tallow	Fat and greaves C3	Others	6.51	10	90	88	2	0.012	50	1000	632	0.06	0.3	0.45	3	49.167	55.352	0.17	0.343	300	0.50
Bovine	Montbéliarde	Cull Cow	Pasture	Tongue	Human food	Others	0.37	72	28	10	16	0.012	50	1000	632	0.06	0.3	0.45	3	49.167	55.352	0.17	0.343	5250	0.50
Bovine	Montbéliarde	Cull Cow	Pasture	Tonsil	C1-C2 for disposal	Others	0.05	75	25	12	10	0.012	50	1000	632	0.06	0.3	0.45	3	49.167	55.352	0.17	0.343	0	0.50
Bovine	Montbéliarde	Cull Cow	Pasture	Trachea	Pet food	Others	0.16	65	35	5	29	0.012	50	1000	632	0.06	0.3	0.45	3	49.167	55.352	0.17	0.343	242	0.50
Bovine	Montbéliarde	Cull Cow	Pasture	Udder	Pet food	Others	1.99	86	14	5	3	0.012	50	1000	632	0.06	0.3	0.45	3	49.167	55.352	0.17	0.343	242	0.50
Bovine	Montbéliarde	Cull Cow	Pasture	Upper throat	Pet food	Others	0.14	70	30	5	20	0.012	50	1000	632	0.06	0.3	0.45	3	49.167	55.352	0.17	0.343	242	0.50
Bovine	Montbéliarde	Cull Cow	Pasture	Water in the rumen	Spreading/Compost	GIT	3.15	99	1	0	3	0.012	50	1000	632	0.06	0.3	0.45	3	49.167	55.352	0.17	4.024	0	0.50
Bovine	Normande	Young Bull	Pasture	Abomasum	Human food	GIT	0.21	75	25	5	20	0.012	50	1000	695	0.06	0.3	0.45	3	49.167	55.352	0.17	4.024	2470	0.55
Bovine	Normande	Young Bull	Pasture	Abomasum fat	Fat and greaves C3	GIT	0.04	20	80	75	5	0.012	50	1000	695	0.06	0.3	0.45	3	49.167	55.352	0.17	4.024	300	0.55
Bovine	Normande	Young Bull	Pasture	Aponeurosis	Human food	Carcass	2.75	75	25	2	23	0.012	50	1000	695	0.06	0.3	0.45	3	49.167	55.352	0.17	0.354	3310	0.55
Bovine	Normande	Young Bull	Pasture	Bile	PAP C3	Others	0.01	90	10	2	8	0.012	50	1000	695	0.06	0.3	0.45	3	49.167	55.352	0.17	0.343	283	0.55
Bovine	Normande	Young Bull	Pasture	Blood	PAP C3	Others	2.51	80	20	2	18	0.012	50	1000	695	0.06	0.3	0.45	3	49.167	55.352	0.17	0.343	736	0.55
Bovine	Normande	Young Bull	Pasture	Blood	Pet food	Others	0.36	80	20	2	18	0.012	50	1000	695	0.06	0.3	0.45	3	49.167	55.352	0.17	0.343	242	0.55
Bovine	Normande	Young Bull	Pasture	Bones	Gelatin C3	Carcass	6.16	60	40	15	15	0.012	50	1000	695	0.06	0.3	0.45	3	49.167	55.352	0.17	0.354	10	0.55
Bovine	Normande	Young Bull	Pasture	Bones of head, brain, eyes and teeth	C1-C2 for disposal	Others	1.56	62	38	2	30	0.012	50	1000	695	0.06	0.3	0.45	3	49.167	55.352	0.17	0.343	0	0.55
Bovine	Normande	Young Bull	Pasture	Cheek	Human food	Others	0.23	75	25	3	21	0.012	50	1000	695	0.06	0.3	0.45	3	49.167	55.352	0.17	0.343	7250	0.55
Bovine	Normande	Young Bull	Pasture	Cheek	Human food	Others	0.13	75	25	3	21	0.012	50	1000	695	0.06	0.3	0.45	3	49.167	55.352	0.17	0.343	7250	0.55
Bovine	Normande	Young Bull	Pasture	Cheek trimmings	Pet food	Others	0.06	75	25	3	21	0.012	50	1000	695	0.06	0.3	0.45	3	49.167	55.352	0.17	0.343	242	0.55
Bovine	Normande	Young Bull	Pasture	Chops	Pet food	Others	0.17	68	32	2	30	0.012	50	1000	695	0.06	0.3	0.45	3	49.167	55.352	0.17	0.343	242	0.55
Bovine	Normande	Young Bull	Pasture	Contents of intestines	Spreading/Compost	GIT	2.64	85	15	13	2	0.012	50	1000	695	0.06	0.3	0.45	3	49.167	55.352	0.17	4.024	0	0.55
Bovine	Normande	Young Bull	Pasture	Contents of the rumen	Spreading/Compost	GIT	5.1	68	32	29	3	0.012	50	1000	695	0.06	0.3	0.45	3	49.167	55.352	0.17	4.024	0	0.55
Bovine	Normande	Young Bull	Pasture	Ears	PAP C3	Others	0.08	65	35	10	24	0.012	50	1000	695	0.06	0.3	0.45	3	49.167	55.352	0.17	0.343	283	0.55
Bovine	Normande	Young Bull	Pasture	Esophagus	Pet food	Others	0.12	75	25	4	20	0.012	50	1000	695	0.06	0.3	0.45	3	49.167	55.352	0.17	0.343	242	0.55
Bovine	Normande	Young Bull	Pasture	Fat	Fat and greaves C3	Carcass	6.6	10	90	88	2	0.012	50	1000	695	0.06	0.3	0.45	3	49.167	55.352	0.17	0.354	300	0.55
Bovine	Normande	Young Bull	Pasture	Fat around heart	Fat and greaves C3	Others	0.23	10	90	88	2	0.012	50	1000	695	0.06	0.3	0.45	3	49.167	55.352	0.17	0.343	300	0.55
Bovine	Normande	Young Bull	Pasture	Fat in the kidney	Fat and greaves C3	Others	0.03	10	90	88	2	0.012	50	1000	695	0.06	0.3	0.45	3	49.167	55.352	0.17	0.343	300	0.55
Bovine	Normande	Young Bull	Pasture	Feet (without hooves)	Gelatin C3	Others	1.51	69	31	5	20	0.012	50	1000	695	0.06	0.3	0.45	3	49.167	55.352	0.17	0.343	10	0.55
Bovine	Normande	Young Bull	Pasture	Floatation fat	Spreading/Compost	Others	0.95	15	85	84	1	0.012	50	1000	695	0.06	0.3	0.45	3	49.167	55.352	0.17	0.343	0	0.55
Bovine	Normande	Young Bull	Pasture	Forehead	C1-C2 for disposal	Others	0.03	68	32	2	30	0.012	50	1000	695	0.06	0.3	0.45	3	49.167	55.352	0.17	0.343	0	0.55
Bovine	Normande	Young Bull	Pasture	Forelock	PAP C3	Others	0.09	20	80	0	79	0.012	50	1000	695	0.06	0.3	0.45	3	49.167	55.352	0.17	0.343	283	0.55
Bovine	Normande	Young Bull	Pasture	Gallbladder	Pet food	Others	0.04	75	25	5	20	0.012	50	1000	695	0.06	0.3	0.45	3	49.167	55.352	0.17	0.343	242	0.55
Bovine	Normande	Young Bull	Pasture	Head trimmings	Pet food	Others	0.32	75	25	3	21	0.012	50	1000	695	0.06	0.3	0.45	3	49.167	55.352	0.17	0.343	242	0.55
Bovine	Normande	Young Bull	Pasture	Heart	Human food	Others	0.38	75	25	3	20	0.012	50	1000	695	0.06	0.3	0.45	3	49.167	55.352	0.17	0.343	700	0.55
Bovine	Normande	Young Bull	Pasture	Heart trimmings	Pet food	Others	0.04	75	25	3	21	0.012	50	1000	695	0.06	0.3	0.45	3	49.167	55.352	0.17	0.343	242	0.55
Bovine	Normande	Young Bull	Pasture	Hide	Skin tannery C3	Others	5.91	68	32	2	30	0.012	50	1000	695	0.06	0.3	0.45	3	49.167	55.352	0.17	0.343	5500	0.55
Bovine	Normande	Young Bull	Pasture	Hooves	PAP C3	Others	0.26	20	80	0	79	0.012	50	1000	695	0.06	0.3	0.45	3	49.167	55.352	0.17	0.343	283	0.55
Bovine	Normande	Young Bull	Pasture	Horns	PAP C3	Others	0.06	20	80	0	79	0.012	50	1000	695	0.06	0.3	0.45	3	49.167	55.352	0.17	0.343	283	0.55
Bovine	Normande	Young Bull	Pasture	Kidney	Human food	Others	0.23	75	25	2	21	0.012	50	1000	695	0.06	0.3	0.45	3	49.167	55.352	0.17	0.343	1340	0.55
Bovine	Normande	Young Bull	Pasture	Large intestine	C1-C2 for disposal	GIT	1.51	75	25	5	20	0.012	50	1000	695	0.06	0.3	0.45	3	49.167	55.352	0.17	4.024	0	0.55
Bovine	Normande	Young Bull	Pasture	Liver	Human food	Liver	1.53	70	30	5	20	0.012	50	1000	695	0.06	0.3	0.45	3	49.167	55.352	0.17	2.013	1600	0.55
Bovine	Normande	Young Bull	Pasture	Liver trimmings	Pet food	Liver	0.17	75	25	3	21	0.012	50	1000	695	0.06	0.3	0.45	3	49.167	55.352	0.17	2.013	242	0.55
Bovine	Normande	Young Bull	Pasture	Lower jaw	PAP C3	Others	0.42	60	40	15	15	0.012	50	1000	695	0.06	0.3	0.45	3	49.167	55.352	0.17	0.343	283	0.55
Bovine	Normande	Young Bull	Pasture	Lungs	Pet food	Others	0.85	74	26	1	25	0.012	50	1000	695	0.06	0.3	0.45	3	49.167	55.352	0.17	0.343	242	0.55
Bovine	Normande	Young Bull	Pasture	Mask	Skin tannery C3	Others	0.4	68	32	2	30	0.012	50	1000	695	0.06	0.3	0.45	3	49.167	55.352	0.17	0.343	5500	0.55
Bovine	Normande	Young Bull	Pasture	Mesenteric fat	C1-C2 for disposal	GIT	1.23	10	90	88	2	0.012	50	1000	695	0.06	0.3	0.45	3	49.167	55.352	0.17	4.024	0	0.55
Bovine	Normande	Young Bull	Pasture	Muscle	Human food	Carcass	36.85	76	24	5	20	0.012	50	1000	695	0.06	0.3	0.45	3	49.167	55.352	0.17	0.354	5510	0.55
Bovine	Normande	Young Bull	Pasture	Muzzle	Human food	Others	0.21	68	32	2	30	0.012	50	1000	695	0.06	0.3	0.45	3	49.167	55.352	0.17	0.343	3310	0.55
Bovine	Normande	Young Bull	Pasture	Omasum	Human food	GIT	0.19	75	25	5	20	0.012	50	1000	695	0.06	0.3	0.45	3	49.167	55.352	0.17	4.024	2470	0.55
Bovine	Normande	Young Bull	Pasture	Omasum fat	Fat and greaves C3	GIT	0.13	20	80	75	5	0.012	50	1000	695	0.06	0.3	0.45	3	49.167	55.352	0.17	4.024	300	0.55
Bovine	Normande	Young Bull	Pasture	Rumen and forestomach	Human food	GIT	0.98	75	25	5	20	0.012	50	1000	695	0.06	0.3	0.45	3	49.167	55.352	0.17	4.024	2470	0.55
Bovine	Normande	Young Bull	Pasture	Rumen fat	Fat and greaves C3	GIT	0.19	10	80	75	5	0.012	50	1000	695	0.06	0.3	0.45	3	49.167	55.352	0.17	4.024	300	0.55
Bovine	Normande	Young Bull	Pasture	Sanitary seizures	C1-C2 for disposal	Others	0.2	66	34	16	17	0.012	50	1000	695	0.06	0.3	0.45	3	49.167	55.352	0.17	0.343	0	0.55
Bovine	Normande	Young Bull	Pasture	Screening and sifting wastes	C1-C2 for disposal	Others	0.38	15	85	84	1	0.012	50	1000	695	0.06	0.3	0.45	3	49.167	55.352	0.17	0.343	0	0.55
Bovine	Normande	Young Bull	Pasture	Small intestine	PAP C3	GIT	1.14	75	25	5	20	0.012	50	1000	695	0.06	0.3	0.45	3	49.167	55.352	0.17	4.024	200	0.55
Bovine	Normande	Young Bull	Pasture	Spinal cord	C1-C2 for disposal	Others	0.19	75	25	10	10	0.012	50	1000	695	0.06	0.3	0.45	3	49.167	55.352	0.17	0.343	0	0.55
Bovine	Normande	Young Bull	Pasture	Spinal cord waste	C1-C2 for disposal	Others	0.05	75	25	10	10	0.012	50	1000	695	0.06	0.3	0.45	3	49.167	55.352	0.17	0.343	0	0.55
Bovine	Normande	Young Bull	Pasture	Spine	C1-C2 for disposal	Carcass	2.64	60	40	15	15	0.012	50	1000	695	0.06	0.3	0.45	3	49.167	55.352	0.17	0.354	0	0.55
Bovine	Normande	Young Bull	Pasture	Spleen	Pet food	Others	0.23	75	25	4	21	0.012	50	1000	695	0.06	0.3	0.45	3	49.167	55.352	0.17	0.343	242	0.55
Bovine	Normande	Young Bull	Pasture	Stillborn	PAP C3	GIT	0.57	75	25	2	21	0.012	50	1000	695	0.06	0.3	0.45	3	49.167	55.352	0.17	4.024	0	0.55
Bovine	Normande	Young Bull	Pasture	Tallow	Fat and greaves C3	Others	5.86	10	90	88	2	0.012	50	1000	695	0.06	0.3	0.45	3	49.167	55.352	0.17	0.343	300	0.55
Bovine	Normande	Young Bull	Pasture	Tongue	Human food	Others	0.34	72	28	10	16	0.012	50	1000	695	0.06	0.3	0.45	3	49.167	55.352	0.17	0.343	5250	0.55
Bovine	Normande	Young Bull	Pasture	Tonsil	C1-C2 for disposal	Others	0.04	75	25	12	10	0.012	50	1000	695	0.06	0.3	0.45	3	49.167	55.352	0.17	0.343	0	0.55
Bovine	Normande	Young Bull	Pasture	Trachea	Pet food	Others	0.15	65	35	5	29	0.012	50	1000	695	0.06	0.3	0.45	3	49.167	55.352	0.17	0.343	242	0.55
Bovine	Normande	Young Bull	Pasture	Udder	Pet food	Others	1.79	86	14	5	3	0.012	50	1000	695	0.06	0.3	0.45	3	49.167	55.352	0.17	0.343	242	0.55
Bovine	Normande	Young Bull	Pasture	Upper throat	Pet food	Others	0.13	70	30	5	20	0.012	50	1000	695	0.06	0.3	0.45	3	49.167	55.352	0.17	0.343	242	0.55
Bovine	Normande	Young Bull	Pasture	Water in the rumen	Spreading/Compost	GIT	2.83	99	1	0	3	0.012	50	1000	695	0.06	0.3	0.45	3	49.167	55.352	0.17	4.024	0	0.55
Bovine	Normande	Beef	Pasture	Abomasum	Human food	GIT	0.22	75	25	5	20	0.012	50	1000	743	0.06	0.3	0.45	3	49.167	55.352	0.17	4.024	2470	0.53
Bovine	Normande	Beef	Pasture	Abomasum fat	Fat and greaves C3	GIT	0.04	20	80	75	5	0.012	50	1000	743	0.06	0.3	0.45	3	49.167	55.352	0.17	4.024	300	0.53
Bovine	Normande	Beef	Pasture	Aponeurosis	Human food	Carcass	2.65	75	25	2	23	0.012	50	1000	743	0.06	0.3	0.45	3	49.167	55.352	0.17	0.354	3310	0.53
Bovine	Normande	Beef	Pasture	Bile	PAP C3	Others	0.01	90	10	2	8	0.012	50	1000	743	0.06	0.3	0.45	3	49.167	55.352	0.17	0.343	283	0.53
Bovine	Normande	Beef	Pasture	Blood	PAP C3	Others	2.62	80	20	2	18	0.012	50	1000	743	0.06	0.3	0.45	3	49.167	55.352	0.17	0.343	736	0.53
Bovine	Normande	Beef	Pasture	Blood	Pet food	Others	0.37	80	20	2	18	0.012	50	1000	743	0.06	0.3	0.45	3	49.167	55.352	0.17	0.343	242	0.53
Bovine	Normande	Beef	Pasture	Bones	Gelatin C3	Carcass	5.94	60	40	15	15	0.012	50	1000	743	0.06	0.3	0.45	3	49.167	55.352	0.17	0.354	10	0.53
Bovine	Normande	Beef	Pasture	Bones of head, brain, eyes and teeth	C1-C2 for disposal	Others	1.63	62	38	2	30	0.012	50	1000	743	0.06	0.3	0.45	3	49.167	55.352	0.17	0.343	0	0.53
Bovine	Normande	Beef	Pasture	Cheek	Human food	Others	0.24	75	25	3	21	0.012	50	1000	743	0.06	0.3	0.45	3	49.167	55.352	0.17	0.343	7250	0.53
Bovine	Normande	Beef	Pasture	Cheek	Human food	Others	0.13	75	25	3	21	0.012	50	1000	743	0.06	0.3	0.45	3	49.167	55.352	0.17	0.343	7250	0.53
Bovine	Normande	Beef	Pasture	Cheek trimmings	Pet food	Others	0.07	75	25	3	21	0.012	50	1000	743	0.06	0.3	0.45	3	49.167	55.352	0.17	0.343	242	0.53
Bovine	Normande	Beef	Pasture	Chops	Pet food	Others	0.18	68	32	2	30	0.012	50	1000	743	0.06	0.3	0.45	3	49.167	55.352	0.17	0.343	242	0.53
Bovine	Normande	Beef	Pasture	Contents of intestines	Spreading/Compost	GIT	2.76	85	15	13	2	0.012	50	1000	743	0.06	0.3	0.45	3	49.167	55.352	0.17	4.024	0	0.53
Bovine	Normande	Beef	Pasture	Contents of the rumen	Spreading/Compost	GIT	5.32	68	32	29	3	0.012	50	1000	743	0.06	0.3	0.45	3	49.167	55.352	0.17	4.024	0	0.53
Bovine	Normande	Beef	Pasture	Ears	PAP C3	Others	0.09	65	35	10	24	0.012	50	1000	743	0.06	0.3	0.45	3	49.167	55.352	0.17	0.343	283	0.53
Bovine	Normande	Beef	Pasture	Esophagus	Pet food	Others	0.12	75	25	4	20	0.012	50	1000	743	0.06	0.3	0.45	3	49.167	55.352	0.17	0.343	242	0.53
Bovine	Normande	Beef	Pasture	Fat	Fat and greaves C3	Carcass	6.36	10	90	88	2	0.012	50	1000	743	0.06	0.3	0.45	3	49.167	55.352	0.17	0.354	300	0.53
Bovine	Normande	Beef	Pasture	Fat around heart	Fat and greaves C3	Others	0.24	10	90	88	2	0.012	50	1000	743	0.06	0.3	0.45	3	49.167	55.352	0.17	0.343	300	0.53
Bovine	Normande	Beef	Pasture	Fat in the kidney	Fat and greaves C3	Others	0.03	10	90	88	2	0.012	50	1000	743	0.06	0.3	0.45	3	49.167	55.352	0.17	0.343	300	0.53
Bovine	Normande	Beef	Pasture	Feet (without hooves)	Gelatin C3	Others	1.57	69	31	5	20	0.012	50	1000	743	0.06	0.3	0.45	3	49.167	55.352	0.17	0.343	10	0.53
Bovine	Normande	Beef	Pasture	Floatation fat	Spreading/Compost	Others	0.99	15	85	84	1	0.012	50	1000	743	0.06	0.3	0.45	3	49.167	55.352	0.17	0.343	0	0.53
Bovine	Normande	Beef	Pasture	Forehead	C1-C2 for disposal	Others	0.03	68	32	2	30	0.012	50	1000	743	0.06	0.3	0.45	3	49.167	55.352	0.17	0.343	0	0.53
Bovine	Normande	Beef	Pasture	Forelock	PAP C3	Others	0.1	20	80	0	79	0.012	50	1000	743	0.06	0.3	0.45	3	49.167	55.352	0.17	0.343	283	0.53
Bovine	Normande	Beef	Pasture	Gallbladder	Pet food	Others	0.04	75	25	5	20	0.012	50	1000	743	0.06	0.3	0.45	3	49.167	55.352	0.17	0.343	242	0.53
Bovine	Normande	Beef	Pasture	Head trimmings	Pet food	Others	0.33	75	25	3	21	0.012	50	1000	743	0.06	0.3	0.45	3	49.167	55.352	0.17	0.343	242	0.53
Bovine	Normande	Beef	Pasture	Heart	Human food	Others	0.4	75	25	3	20	0.012	50	1000	743	0.06	0.3	0.45	3	49.167	55.352	0.17	0.343	700	0.53
Bovine	Normande	Beef	Pasture	Heart trimmings	Pet food	Others	0.04	75	25	3	21	0.012	50	1000	743	0.06	0.3	0.45	3	49.167	55.352	0.17	0.343	242	0.53
Bovine	Normande	Beef	Pasture	Hide	Skin tannery C3	Others	6.17	68	32	2	30	0.012	50	1000	743	0.06	0.3	0.45	3	49.167	55.352	0.17	0.343	5500	0.53
Bovine	Normande	Beef	Pasture	Hooves	PAP C3	Others	0.27	20	80	0	79	0.012	50	1000	743	0.06	0.3	0.45	3	49.167	55.352	0.17	0.343	283	0.53
Bovine	Normande	Beef	Pasture	Horns	PAP C3	Others	0.07	20	80	0	79	0.012	50	1000	743	0.06	0.3	0.45	3	49.167	55.352	0.17	0.343	283	0.53
Bovine	Normande	Beef	Pasture	Kidney	Human food	Others	0.24	75	25	2	21	0.012	50	1000	743	0.06	0.3	0.45	3	49.167	55.352	0.17	0.343	1340	0.53
Bovine	Normande	Beef	Pasture	Large intestine	C1-C2 for disposal	GIT	1.57	75	25	5	20	0.012	50	1000	743	0.06	0.3	0.45	3	49.167	55.352	0.17	4.024	0	0.53
Bovine	Normande	Beef	Pasture	Liver	Human food	Liver	1.59	70	30	5	20	0.012	50	1000	743	0.06	0.3	0.45	3	49.167	55.352	0.17	2.013	1600	0.53
Bovine	Normande	Beef	Pasture	Liver trimmings	Pet food	Liver	0.18	75	25	3	21	0.012	50	1000	743	0.06	0.3	0.45	3	49.167	55.352	0.17	2.013	242	0.53
Bovine	Normande	Beef	Pasture	Lower jaw	PAP C3	Others	0.44	60	40	15	15	0.012	50	1000	743	0.06	0.3	0.45	3	49.167	55.352	0.17	0.343	283	0.53
Bovine	Normande	Beef	Pasture	Lungs	Pet food	Others	0.89	74	26	1	25	0.012	50	1000	743	0.06	0.3	0.45	3	49.167	55.352	0.17	0.343	242	0.53
Bovine	Normande	Beef	Pasture	Mask	Skin tannery C3	Others	0.42	68	32	2	30	0.012	50	1000	743	0.06	0.3	0.45	3	49.167	55.352	0.17	0.343	5500	0.53
Bovine	Normande	Beef	Pasture	Mesenteric fat	C1-C2 for disposal	GIT	1.29	10	90	88	2	0.012	50	1000	743	0.06	0.3	0.45	3	49.167	55.352	0.17	4.024	0	0.53
Bovine	Normande	Beef	Pasture	Muscle	Human food	Carcass	35.51	76	24	5	20	0.012	50	1000	743	0.06	0.3	0.45	3	49.167	55.352	0.17	0.354	5510	0.53
Bovine	Normande	Beef	Pasture	Muzzle	Human food	Others	0.22	68	32	2	30	0.012	50	1000	743	0.06	0.3	0.45	3	49.167	55.352	0.17	0.343	3310	0.53
Bovine	Normande	Beef	Pasture	Omasum	Human food	GIT	0.2	75	25	5	20	0.012	50	1000	743	0.06	0.3	0.45	3	49.167	55.352	0.17	4.024	2470	0.53
Bovine	Normande	Beef	Pasture	Omasum fat	Fat and greaves C3	GIT	0.13	20	80	75	5	0.012	50	1000	743	0.06	0.3	0.45	3	49.167	55.352	0.17	4.024	300	0.53
Bovine	Normande	Beef	Pasture	Rumen and forestomach	Human food	GIT	1.02	75	25	5	20	0.012	50	1000	743	0.06	0.3	0.45	3	49.167	55.352	0.17	4.024	2470	0.53
Bovine	Normande	Beef	Pasture	Rumen fat	Fat and greaves C3	GIT	0.2	10	80	75	5	0.012	50	1000	743	0.06	0.3	0.45	3	49.167	55.352	0.17	4.024	300	0.53
Bovine	Normande	Beef	Pasture	Sanitary seizures	C1-C2 for disposal	Others	0.21	66	34	16	17	0.012	50	1000	743	0.06	0.3	0.45	3	49.167	55.352	0.17	0.343	0	0.53
Bovine	Normande	Beef	Pasture	Screening and sifting wastes	C1-C2 for disposal	Others	0.4	15	85	84	1	0.012	50	1000	743	0.06	0.3	0.45	3	49.167	55.352	0.17	0.343	0	0.53
Bovine	Normande	Beef	Pasture	Small intestine	PAP C3	GIT	1.19	75	25	5	20	0.012	50	1000	743	0.06	0.3	0.45	3	49.167	55.352	0.17	4.024	200	0.53
Bovine	Normande	Beef	Pasture	Spinal cord	C1-C2 for disposal	Others	0.2	75	25	10	10	0.012	50	1000	743	0.06	0.3	0.45	3	49.167	55.352	0.17	0.343	0	0.53
Bovine	Normande	Beef	Pasture	Spinal cord waste	C1-C2 for disposal	Others	0.05	75	25	10	10	0.012	50	1000	743	0.06	0.3	0.45	3	49.167	55.352	0.17	0.343	0	0.53
Bovine	Normande	Beef	Pasture	Spine	C1-C2 for disposal	Carcass	2.54	60	40	15	15	0.012	50	1000	743	0.06	0.3	0.45	3	49.167	55.352	0.17	0.354	0	0.53
Bovine	Normande	Beef	Pasture	Spleen	Pet food	Others	0.24	75	25	4	21	0.012	50	1000	743	0.06	0.3	0.45	3	49.167	55.352	0.17	0.343	242	0.53
Bovine	Normande	Beef	Pasture	Stillborn	PAP C3	GIT	0.59	75	25	2	21	0.012	50	1000	743	0.06	0.3	0.45	3	49.167	55.352	0.17	4.024	0	0.53
Bovine	Normande	Beef	Pasture	Tallow	Fat and greaves C3	Others	6.12	10	90	88	2	0.012	50	1000	743	0.06	0.3	0.45	3	49.167	55.352	0.17	0.343	300	0.53
Bovine	Normande	Beef	Pasture	Tongue	Human food	Others	0.35	72	28	10	16	0.012	50	1000	743	0.06	0.3	0.45	3	49.167	55.352	0.17	0.343	5250	0.53
Bovine	Normande	Beef	Pasture	Tonsil	C1-C2 for disposal	Others	0.04	75	25	12	10	0.012	50	1000	743	0.06	0.3	0.45	3	49.167	55.352	0.17	0.343	0	0.53
Bovine	Normande	Beef	Pasture	Trachea	Pet food	Others	0.15	65	35	5	29	0.012	50	1000	743	0.06	0.3	0.45	3	49.167	55.352	0.17	0.343	242	0.53
Bovine	Normande	Beef	Pasture	Udder	Pet food	Others	1.87	86	14	5	3	0.012	50	1000	743	0.06	0.3	0.45	3	49.167	55.352	0.17	0.343	242	0.53
Bovine	Normande	Beef	Pasture	Upper throat	Pet food	Others	0.13	70	30	5	20	0.012	50	1000	743	0.06	0.3	0.45	3	49.167	55.352	0.17	0.343	242	0.53
Bovine	Normande	Beef	Pasture	Water in the rumen	Spreading/Compost	GIT	2.96	99	1	0	3	0.012	50	1000	743	0.06	0.3	0.45	3	49.167	55.352	0.17	4.024	0	0.53
Bovine	Normande	Heifer	Pasture	Abomasum	Human food	GIT	0.22	75	25	5	20	0.012	50	1000	617	0.06	0.3	0.45	3	49.167	55.352	0.17	4.024	2470	0.52
Bovine	Normande	Heifer	Pasture	Abomasum fat	Fat and greaves C3	GIT	0.04	20	80	75	5	0.012	50	1000	617	0.06	0.3	0.45	3	49.167	55.352	0.17	4.024	300	0.52
Bovine	Normande	Heifer	Pasture	Aponeurosis	Human food	Carcass	2.6	75	25	2	23	0.012	50	1000	617	0.06	0.3	0.45	3	49.167	55.352	0.17	0.354	3310	0.52
Bovine	Normande	Heifer	Pasture	Bile	PAP C3	Others	0.01	90	10	2	8	0.012	50	1000	617	0.06	0.3	0.45	3	49.167	55.352	0.17	0.343	283	0.52
Bovine	Normande	Heifer	Pasture	Blood	PAP C3	Others	2.67	80	20	2	18	0.012	50	1000	617	0.06	0.3	0.45	3	49.167	55.352	0.17	0.343	736	0.52
Bovine	Normande	Heifer	Pasture	Blood	Pet food	Others	0.38	80	20	2	18	0.012	50	1000	617	0.06	0.3	0.45	3	49.167	55.352	0.17	0.343	242	0.52
Bovine	Normande	Heifer	Pasture	Bones	Gelatin C3	Carcass	5.83	60	40	15	15	0.012	50	1000	617	0.06	0.3	0.45	3	49.167	55.352	0.17	0.354	10	0.52
Bovine	Normande	Heifer	Pasture	Bones of head, brain, eyes and teeth	C1-C2 for disposal	Others	1.66	62	38	2	30	0.012	50	1000	617	0.06	0.3	0.45	3	49.167	55.352	0.17	0.343	0	0.52
Bovine	Normande	Heifer	Pasture	Cheek	Human food	Others	0.25	75	25	3	21	0.012	50	1000	617	0.06	0.3	0.45	3	49.167	55.352	0.17	0.343	7250	0.52
Bovine	Normande	Heifer	Pasture	Cheek	Human food	Others	0.13	75	25	3	21	0.012	50	1000	617	0.06	0.3	0.45	3	49.167	55.352	0.17	0.343	7250	0.52
Bovine	Normande	Heifer	Pasture	Cheek trimmings	Pet food	Others	0.07	75	25	3	21	0.012	50	1000	617	0.06	0.3	0.45	3	49.167	55.352	0.17	0.343	242	0.52
Bovine	Normande	Heifer	Pasture	Chops	Pet food	Others	0.18	68	32	2	30	0.012	50	1000	617	0.06	0.3	0.45	3	49.167	55.352	0.17	0.343	242	0.52
Bovine	Normande	Heifer	Pasture	Contents of intestines	Spreading/Compost	GIT	2.82	85	15	13	2	0.012	50	1000	617	0.06	0.3	0.45	3	49.167	55.352	0.17	4.024	0	0.52
Bovine	Normande	Heifer	Pasture	Contents of the rumen	Spreading/Compost	GIT	5.44	68	32	29	3	0.012	50	1000	617	0.06	0.3	0.45	3	49.167	55.352	0.17	4.024	0	0.52
Bovine	Normande	Heifer	Pasture	Ears	PAP C3	Others	0.09	65	35	10	24	0.012	50	1000	617	0.06	0.3	0.45	3	49.167	55.352	0.17	0.343	283	0.52
Bovine	Normande	Heifer	Pasture	Esophagus	Pet food	Others	0.12	75	25	4	20	0.012	50	1000	617	0.06	0.3	0.45	3	49.167	55.352	0.17	0.343	242	0.52
Bovine	Normande	Heifer	Pasture	Fat	Fat and greaves C3	Carcass	6.24	10	90	88	2	0.012	50	1000	617	0.06	0.3	0.45	3	49.167	55.352	0.17	0.354	300	0.52
Bovine	Normande	Heifer	Pasture	Fat around heart	Fat and greaves C3	Others	0.25	10	90	88	2	0.012	50	1000	617	0.06	0.3	0.45	3	49.167	55.352	0.17	0.343	300	0.52
Bovine	Normande	Heifer	Pasture	Fat in the kidney	Fat and greaves C3	Others	0.03	10	90	88	2	0.012	50	1000	617	0.06	0.3	0.45	3	49.167	55.352	0.17	0.343	300	0.52
Bovine	Normande	Heifer	Pasture	Feet (without hooves)	Gelatin C3	Others	1.61	69	31	5	20	0.012	50	1000	617	0.06	0.3	0.45	3	49.167	55.352	0.17	0.343	10	0.52
Bovine	Normande	Heifer	Pasture	Floatation fat	Spreading/Compost	Others	1.01	15	85	84	1	0.012	50	1000	617	0.06	0.3	0.45	3	49.167	55.352	0.17	0.343	0	0.52
Bovine	Normande	Heifer	Pasture	Forehead	C1-C2 for disposal	Others	0.03	68	32	2	30	0.012	50	1000	617	0.06	0.3	0.45	3	49.167	55.352	0.17	0.343	0	0.52
Bovine	Normande	Heifer	Pasture	Forelock	PAP C3	Others	0.1	20	80	0	79	0.012	50	1000	617	0.06	0.3	0.45	3	49.167	55.352	0.17	0.343	283	0.52
Bovine	Normande	Heifer	Pasture	Gallbladder	Pet food	Others	0.04	75	25	5	20	0.012	50	1000	617	0.06	0.3	0.45	3	49.167	55.352	0.17	0.343	242	0.52
Bovine	Normande	Heifer	Pasture	Head trimmings	Pet food	Others	0.34	75	25	3	21	0.012	50	1000	617	0.06	0.3	0.45	3	49.167	55.352	0.17	0.343	242	0.52
Bovine	Normande	Heifer	Pasture	Heart	Human food	Others	0.4	75	25	3	20	0.012	50	1000	617	0.06	0.3	0.45	3	49.167	55.352	0.17	0.343	700	0.52
Bovine	Normande	Heifer	Pasture	Heart trimmings	Pet food	Others	0.04	75	25	3	21	0.012	50	1000	617	0.06	0.3	0.45	3	49.167	55.352	0.17	0.343	242	0.52
Bovine	Normande	Heifer	Pasture	Hide	Skin tannery C3	Others	6.3	68	32	2	30	0.012	50	1000	617	0.06	0.3	0.45	3	49.167	55.352	0.17	0.343	5500	0.52
Bovine	Normande	Heifer	Pasture	Hooves	PAP C3	Others	0.28	20	80	0	79	0.012	50	1000	617	0.06	0.3	0.45	3	49.167	55.352	0.17	0.343	283	0.52
Bovine	Normande	Heifer	Pasture	Horns	PAP C3	Others	0.07	20	80	0	79	0.012	50	1000	617	0.06	0.3	0.45	3	49.167	55.352	0.17	0.343	283	0.52
Bovine	Normande	Heifer	Pasture	Kidney	Human food	Others	0.25	75	25	2	21	0.012	50	1000	617	0.06	0.3	0.45	3	49.167	55.352	0.17	0.343	1340	0.52
Bovine	Normande	Heifer	Pasture	Large intestine	C1-C2 for disposal	GIT	1.61	75	25	5	20	0.012	50	1000	617	0.06	0.3	0.45	3	49.167	55.352	0.17	4.024	0	0.52
Bovine	Normande	Heifer	Pasture	Liver	Human food	Liver	1.63	70	30	5	20	0.012	50	1000	617	0.06	0.3	0.45	3	49.167	55.352	0.17	2.013	1600	0.52
Bovine	Normande	Heifer	Pasture	Liver trimmings	Pet food	Liver	0.18	75	25	3	21	0.012	50	1000	617	0.06	0.3	0.45	3	49.167	55.352	0.17	2.013	242	0.52
Bovine	Normande	Heifer	Pasture	Lower jaw	PAP C3	Others	0.45	60	40	15	15	0.012	50	1000	617	0.06	0.3	0.45	3	49.167	55.352	0.17	0.343	283	0.52
Bovine	Normande	Heifer	Pasture	Lungs	Pet food	Others	0.91	74	26	1	25	0.012	50	1000	617	0.06	0.3	0.45	3	49.167	55.352	0.17	0.343	242	0.52
Bovine	Normande	Heifer	Pasture	Mask	Skin tannery C3	Others	0.43	68	32	2	30	0.012	50	1000	617	0.06	0.3	0.45	3	49.167	55.352	0.17	0.343	5500	0.52
Bovine	Normande	Heifer	Pasture	Mesenteric fat	C1-C2 for disposal	GIT	1.31	10	90	88	2	0.012	50	1000	617	0.06	0.3	0.45	3	49.167	55.352	0.17	4.024	0	0.52
Bovine	Normande	Heifer	Pasture	Muscle	Human food	Carcass	34.84	76	24	5	20	0.012	50	1000	617	0.06	0.3	0.45	3	49.167	55.352	0.17	0.354	5510	0.52
Bovine	Normande	Heifer	Pasture	Muzzle	Human food	Others	0.22	68	32	2	30	0.012	50	1000	617	0.06	0.3	0.45	3	49.167	55.352	0.17	0.343	3310	0.52
Bovine	Normande	Heifer	Pasture	Omasum	Human food	GIT	0.2	75	25	5	20	0.012	50	1000	617	0.06	0.3	0.45	3	49.167	55.352	0.17	4.024	2470	0.52
Bovine	Normande	Heifer	Pasture	Omasum fat	Fat and greaves C3	GIT	0.13	20	80	75	5	0.012	50	1000	617	0.06	0.3	0.45	3	49.167	55.352	0.17	4.024	300	0.52
Bovine	Normande	Heifer	Pasture	Rumen and forestomach	Human food	GIT	1.04	75	25	5	20	0.012	50	1000	617	0.06	0.3	0.45	3	49.167	55.352	0.17	4.024	2470	0.52
Bovine	Normande	Heifer	Pasture	Rumen fat	Fat and greaves C3	GIT	0.2	10	80	75	5	0.012	50	1000	617	0.06	0.3	0.45	3	49.167	55.352	0.17	4.024	300	0.52
Bovine	Normande	Heifer	Pasture	Sanitary seizures	C1-C2 for disposal	Others	0.21	66	34	16	17	0.012	50	1000	617	0.06	0.3	0.45	3	49.167	55.352	0.17	0.343	0	0.52
Bovine	Normande	Heifer	Pasture	Screening and sifting wastes	C1-C2 for disposal	Others	0.4	15	85	84	1	0.012	50	1000	617	0.06	0.3	0.45	3	49.167	55.352	0.17	0.343	0	0.52
Bovine	Normande	Heifer	Pasture	Small intestine	PAP C3	GIT	1.21	75	25	5	20	0.012	50	1000	617	0.06	0.3	0.45	3	49.167	55.352	0.17	4.024	200	0.52
Bovine	Normande	Heifer	Pasture	Spinal cord	C1-C2 for disposal	Others	0.2	75	25	10	10	0.012	50	1000	617	0.06	0.3	0.45	3	49.167	55.352	0.17	0.343	0	0.52
Bovine	Normande	Heifer	Pasture	Spinal cord waste	C1-C2 for disposal	Others	0.06	75	25	10	10	0.012	50	1000	617	0.06	0.3	0.45	3	49.167	55.352	0.17	0.343	0	0.52
Bovine	Normande	Heifer	Pasture	Spine	C1-C2 for disposal	Carcass	2.49	60	40	15	15	0.012	50	1000	617	0.06	0.3	0.45	3	49.167	55.352	0.17	0.354	0	0.52
Bovine	Normande	Heifer	Pasture	Spleen	Pet food	Others	0.25	75	25	4	21	0.012	50	1000	617	0.06	0.3	0.45	3	49.167	55.352	0.17	0.343	242	0.52
Bovine	Normande	Heifer	Pasture	Stillborn	PAP C3	GIT	0.61	75	25	2	21	0.012	50	1000	617	0.06	0.3	0.45	3	49.167	55.352	0.17	4.024	0	0.52
Bovine	Normande	Heifer	Pasture	Tallow	Fat and greaves C3	Others	6.25	10	90	88	2	0.012	50	1000	617	0.06	0.3	0.45	3	49.167	55.352	0.17	0.343	300	0.52
Bovine	Normande	Heifer	Pasture	Tongue	Human food	Others	0.36	72	28	10	16	0.012	50	1000	617	0.06	0.3	0.45	3	49.167	55.352	0.17	0.343	5250	0.52
Bovine	Normande	Heifer	Pasture	Tonsil	C1-C2 for disposal	Others	0.04	75	25	12	10	0.012	50	1000	617	0.06	0.3	0.45	3	49.167	55.352	0.17	0.343	0	0.52
Bovine	Normande	Heifer	Pasture	Trachea	Pet food	Others	0.16	65	35	5	29	0.012	50	1000	617	0.06	0.3	0.45	3	49.167	55.352	0.17	0.343	242	0.52
Bovine	Normande	Heifer	Pasture	Udder	Pet food	Others	1.91	86	14	5	3	0.012	50	1000	617	0.06	0.3	0.45	3	49.167	55.352	0.17	0.343	242	0.52
Bovine	Normande	Heifer	Pasture	Upper throat	Pet food	Others	0.13	70	30	5	20	0.012	50	1000	617	0.06	0.3	0.45	3	49.167	55.352	0.17	0.343	242	0.52
Bovine	Normande	Heifer	Pasture	Water in the rumen	Spreading/Compost	GIT	3.02	99	1	0	3	0.012	50	1000	617	0.06	0.3	0.45	3	49.167	55.352	0.17	4.024	0	0.52
Bovine	Normande	Cull Cow	Pasture	Abomasum	Human food	GIT	0.23	75	25	5	20	0.012	50	1000	698	0.06	0.3	0.45	3	49.167	55.352	0.17	4.024	2470	0.50
Bovine	Normande	Cull Cow	Pasture	Abomasum fat	Fat and greaves C3	GIT	0.05	20	80	75	5	0.012	50	1000	698	0.06	0.3	0.45	3	49.167	55.352	0.17	4.024	300	0.50
Bovine	Normande	Cull Cow	Pasture	Aponeurosis	Human food	Carcass	2.5	75	25	2	23	0.012	50	1000	698	0.06	0.3	0.45	3	49.167	55.352	0.17	0.354	3310	0.50
Bovine	Normande	Cull Cow	Pasture	Bile	PAP C3	Others	0.01	90	10	2	8	0.012	50	1000	698	0.06	0.3	0.45	3	49.167	55.352	0.17	0.343	283	0.50
Bovine	Normande	Cull Cow	Pasture	Blood	PAP C3	Others	2.78	80	20	2	18	0.012	50	1000	698	0.06	0.3	0.45	3	49.167	55.352	0.17	0.343	736	0.50
Bovine	Normande	Cull Cow	Pasture	Blood	Pet food	Others	0.4	80	20	2	18	0.012	50	1000	698	0.06	0.3	0.45	3	49.167	55.352	0.17	0.343	242	0.50
Bovine	Normande	Cull Cow	Pasture	Bones	Gelatin C3	Carcass	5.6	60	40	15	15	0.012	50	1000	698	0.06	0.3	0.45	3	49.167	55.352	0.17	0.354	10	0.50
Bovine	Normande	Cull Cow	Pasture	Bones of head, brain, eyes and teeth	C1-C2 for disposal	Others	1.73	62	38	2	30	0.012	50	1000	698	0.06	0.3	0.45	3	49.167	55.352	0.17	0.343	0	0.50
Bovine	Normande	Cull Cow	Pasture	Cheek	Human food	Others	0.26	75	25	3	21	0.012	50	1000	698	0.06	0.3	0.45	3	49.167	55.352	0.17	0.343	7250	0.50
Bovine	Normande	Cull Cow	Pasture	Cheek	Human food	Others	0.14	75	25	3	21	0.012	50	1000	698	0.06	0.3	0.45	3	49.167	55.352	0.17	0.343	7250	0.50
Bovine	Normande	Cull Cow	Pasture	Cheek trimmings	Pet food	Others	0.07	75	25	3	21	0.012	50	1000	698	0.06	0.3	0.45	3	49.167	55.352	0.17	0.343	242	0.50
Bovine	Normande	Cull Cow	Pasture	Chops	Pet food	Others	0.19	68	32	2	30	0.012	50	1000	698	0.06	0.3	0.45	3	49.167	55.352	0.17	0.343	242	0.50
Bovine	Normande	Cull Cow	Pasture	Contents of intestines	Spreading/Compost	GIT	2.94	85	15	13	2	0.012	50	1000	698	0.06	0.3	0.45	3	49.167	55.352	0.17	4.024	0	0.50
Bovine	Normande	Cull Cow	Pasture	Contents of the rumen	Spreading/Compost	GIT	5.66	68	32	29	3	0.012	50	1000	698	0.06	0.3	0.45	3	49.167	55.352	0.17	4.024	0	0.50
Bovine	Normande	Cull Cow	Pasture	Ears	PAP C3	Others	0.09	65	35	10	24	0.012	50	1000	698	0.06	0.3	0.45	3	49.167	55.352	0.17	0.343	283	0.50
Bovine	Normande	Cull Cow	Pasture	Esophagus	Pet food	Others	0.13	75	25	4	20	0.012	50	1000	698	0.06	0.3	0.45	3	49.167	55.352	0.17	0.343	242	0.50
Bovine	Normande	Cull Cow	Pasture	Fat	Fat and greaves C3	Carcass	6.00	10	90	88	2	0.012	50	1000	698	0.06	0.3	0.45	3	49.167	55.352	0.17	0.354	300	0.50
Bovine	Normande	Cull Cow	Pasture	Fat around heart	Fat and greaves C3	Others	0.26	10	90	88	2	0.012	50	1000	698	0.06	0.3	0.45	3	49.167	55.352	0.17	0.343	300	0.50
Bovine	Normande	Cull Cow	Pasture	Fat in the kidney	Fat and greaves C3	Others	0.04	10	90	88	2	0.012	50	1000	698	0.06	0.3	0.45	3	49.167	55.352	0.17	0.343	300	0.50
Bovine	Normande	Cull Cow	Pasture	Feet (without hooves)	Gelatin C3	Others	1.67	69	31	5	20	0.012	50	1000	698	0.06	0.3	0.45	3	49.167	55.352	0.17	0.343	10	0.50
Bovine	Normande	Cull Cow	Pasture	Floatation fat	Spreading/Compost	Others	1.05	15	85	84	1	0.012	50	1000	698	0.06	0.3	0.45	3	49.167	55.352	0.17	0.343	0	0.50
Bovine	Normande	Cull Cow	Pasture	Forehead	C1-C2 for disposal	Others	0.04	68	32	2	30	0.012	50	1000	698	0.06	0.3	0.45	3	49.167	55.352	0.17	0.343	0	0.50
Bovine	Normande	Cull Cow	Pasture	Forelock	PAP C3	Others	0.11	20	80	0	79	0.012	50	1000	698	0.06	0.3	0.45	3	49.167	55.352	0.17	0.343	283	0.50
Bovine	Normande	Cull Cow	Pasture	Gallbladder	Pet food	Others	0.05	75	25	5	20	0.012	50	1000	698	0.06	0.3	0.45	3	49.167	55.352	0.17	0.343	242	0.50
Bovine	Normande	Cull Cow	Pasture	Head trimmings	Pet food	Others	0.35	75	25	3	21	0.012	50	1000	698	0.06	0.3	0.45	3	49.167	55.352	0.17	0.343	242	0.50
Bovine	Normande	Cull Cow	Pasture	Heart	Human food	Others	0.42	75	25	3	20	0.012	50	1000	698	0.06	0.3	0.45	3	49.167	55.352	0.17	0.343	700	0.50
Bovine	Normande	Cull Cow	Pasture	Heart trimmings	Pet food	Others	0.05	75	25	3	21	0.012	50	1000	698	0.06	0.3	0.45	3	49.167	55.352	0.17	0.343	242	0.50
Bovine	Normande	Cull Cow	Pasture	Hide	Skin tannery C3	Others	6.56	68	32	2	30	0.012	50	1000	698	0.06	0.3	0.45	3	49.167	55.352	0.17	0.343	5500	0.50
Bovine	Normande	Cull Cow	Pasture	Hooves	PAP C3	Others	0.29	20	80	0	79	0.012	50	1000	698	0.06	0.3	0.45	3	49.167	55.352	0.17	0.343	283	0.50
Bovine	Normande	Cull Cow	Pasture	Horns	PAP C3	Others	0.07	20	80	0	79	0.012	50	1000	698	0.06	0.3	0.45	3	49.167	55.352	0.17	0.343	283	0.50
Bovine	Normande	Cull Cow	Pasture	Kidney	Human food	Others	0.26	75	25	2	21	0.012	50	1000	698	0.06	0.3	0.45	3	49.167	55.352	0.17	0.343	1340	0.50
Bovine	Normande	Cull Cow	Pasture	Large intestine	C1-C2 for disposal	GIT	1.67	75	25	5	20	0.012	50	1000	698	0.06	0.3	0.45	3	49.167	55.352	0.17	4.024	0	0.50
Bovine	Normande	Cull Cow	Pasture	Liver	Human food	Liver	1.7	70	30	5	20	0.012	50	1000	698	0.06	0.3	0.45	3	49.167	55.352	0.17	2.013	1600	0.50
Bovine	Normande	Cull Cow	Pasture	Liver trimmings	Pet food	Liver	0.19	75	25	3	21	0.012	50	1000	698	0.06	0.3	0.45	3	49.167	55.352	0.17	2.013	242	0.50
Bovine	Normande	Cull Cow	Pasture	Lower jaw	PAP C3	Others	0.47	60	40	15	15	0.012	50	1000	698	0.06	0.3	0.45	3	49.167	55.352	0.17	0.343	283	0.50
Bovine	Normande	Cull Cow	Pasture	Lungs	Pet food	Others	0.95	74	26	1	25	0.012	50	1000	698	0.06	0.3	0.45	3	49.167	55.352	0.17	0.343	242	0.50
Bovine	Normande	Cull Cow	Pasture	Mask	Skin tannery C3	Others	0.44	68	32	2	30	0.012	50	1000	698	0.06	0.3	0.45	3	49.167	55.352	0.17	0.343	5500	0.50
Bovine	Normande	Cull Cow	Pasture	Mesenteric fat	C1-C2 for disposal	GIT	1.37	10	90	88	2	0.012	50	1000	698	0.06	0.3	0.45	3	49.167	55.352	0.17	4.024	0	0.50
Bovine	Normande	Cull Cow	Pasture	Muscle	Human food	Carcass	33.5	76	24	5	20	0.012	50	1000	698	0.06	0.3	0.45	3	49.167	55.352	0.17	0.354	5510	0.50
Bovine	Normande	Cull Cow	Pasture	Muzzle	Human food	Others	0.23	68	32	2	30	0.012	50	1000	698	0.06	0.3	0.45	3	49.167	55.352	0.17	0.343	3310	0.50
Bovine	Normande	Cull Cow	Pasture	Omasum	Human food	GIT	0.21	75	25	5	20	0.012	50	1000	698	0.06	0.3	0.45	3	49.167	55.352	0.17	4.024	2470	0.50
Bovine	Normande	Cull Cow	Pasture	Omasum fat	Fat and greaves C3	GIT	0.14	20	80	75	5	0.012	50	1000	698	0.06	0.3	0.45	3	49.167	55.352	0.17	4.024	300	0.50
Bovine	Normande	Cull Cow	Pasture	Rumen and forestomach	Human food	GIT	1.09	75	25	5	20	0.012	50	1000	698	0.06	0.3	0.45	3	49.167	55.352	0.17	4.024	2470	0.50
Bovine	Normande	Cull Cow	Pasture	Rumen fat	Fat and greaves C3	GIT	0.21	10	80	75	5	0.012	50	1000	698	0.06	0.3	0.45	3	49.167	55.352	0.17	4.024	300	0.50
Bovine	Normande	Cull Cow	Pasture	Sanitary seizures	C1-C2 for disposal	Others	0.22	66	34	16	17	0.012	50	1000	698	0.06	0.3	0.45	3	49.167	55.352	0.17	0.343	0	0.50
Bovine	Normande	Cull Cow	Pasture	Screening and sifting wastes	C1-C2 for disposal	Others	0.42	15	85	84	1	0.012	50	1000	698	0.06	0.3	0.45	3	49.167	55.352	0.17	0.343	0	0.50
Bovine	Normande	Cull Cow	Pasture	Small intestine	PAP C3	GIT	1.26	75	25	5	20	0.012	50	1000	698	0.06	0.3	0.45	3	49.167	55.352	0.17	4.024	200	0.50
Bovine	Normande	Cull Cow	Pasture	Spinal cord	C1-C2 for disposal	Others	0.21	75	25	10	10	0.012	50	1000	698	0.06	0.3	0.45	3	49.167	55.352	0.17	0.343	0	0.50
Bovine	Normande	Cull Cow	Pasture	Spinal cord waste	C1-C2 for disposal	Others	0.06	75	25	10	10	0.012	50	1000	698	0.06	0.3	0.45	3	49.167	55.352	0.17	0.343	0	0.50
Bovine	Normande	Cull Cow	Pasture	Spine	C1-C2 for disposal	Carcass	2.4	60	40	15	15	0.012	50	1000	698	0.06	0.3	0.45	3	49.167	55.352	0.17	0.354	0	0.50
Bovine	Normande	Cull Cow	Pasture	Spleen	Pet food	Others	0.26	75	25	4	21	0.012	50	1000	698	0.06	0.3	0.45	3	49.167	55.352	0.17	0.343	242	0.50
Bovine	Normande	Cull Cow	Pasture	Stillborn	PAP C3	GIT	0.63	75	25	2	21	0.012	50	1000	698	0.06	0.3	0.45	3	49.167	55.352	0.17	4.024	0	0.50
Bovine	Normande	Cull Cow	Pasture	Tallow	Fat and greaves C3	Others	6.51	10	90	88	2	0.012	50	1000	698	0.06	0.3	0.45	3	49.167	55.352	0.17	0.343	300	0.50
Bovine	Normande	Cull Cow	Pasture	Tongue	Human food	Others	0.37	72	28	10	16	0.012	50	1000	698	0.06	0.3	0.45	3	49.167	55.352	0.17	0.343	5250	0.50
Bovine	Normande	Cull Cow	Pasture	Tonsil	C1-C2 for disposal	Others	0.05	75	25	12	10	0.012	50	1000	698	0.06	0.3	0.45	3	49.167	55.352	0.17	0.343	0	0.50
Bovine	Normande	Cull Cow	Pasture	Trachea	Pet food	Others	0.16	65	35	5	29	0.012	50	1000	698	0.06	0.3	0.45	3	49.167	55.352	0.17	0.343	242	0.50
Bovine	Normande	Cull Cow	Pasture	Udder	Pet food	Others	1.99	86	14	5	3	0.012	50	1000	698	0.06	0.3	0.45	3	49.167	55.352	0.17	0.343	242	0.50
Bovine	Normande	Cull Cow	Pasture	Upper throat	Pet food	Others	0.14	70	30	5	20	0.012	50	1000	698	0.06	0.3	0.45	3	49.167	55.352	0.17	0.343	242	0.50
Bovine	Normande	Cull Cow	Pasture	Water in the rumen	Spreading/Compost	GIT	3.15	99	1	0	3	0.012	50	1000	698	0.06	0.3	0.45	3	49.167	55.352	0.17	4.024	0	0.50
Bovine	Primholstein	Young Bull	Pasture	Abomasum	Human food	GIT	0.22	75	25	5	20	0.012	50	1000	692	0.06	0.3	0.45	3	49.167	55.352	0.17	4.024	2470	0.52
Bovine	Primholstein	Young Bull	Pasture	Abomasum fat	Fat and greaves C3	GIT	0.04	20	80	75	5	0.012	50	1000	692	0.06	0.3	0.45	3	49.167	55.352	0.17	4.024	300	0.52
Bovine	Primholstein	Young Bull	Pasture	Aponeurosis	Human food	Carcass	2.6	75	25	2	23	0.012	50	1000	692	0.06	0.3	0.45	3	49.167	55.352	0.17	0.354	3310	0.52
Bovine	Primholstein	Young Bull	Pasture	Bile	PAP C3	Others	0.01	90	10	2	8	0.012	50	1000	692	0.06	0.3	0.45	3	49.167	55.352	0.17	0.343	283	0.52
Bovine	Primholstein	Young Bull	Pasture	Blood	PAP C3	Others	2.67	80	20	2	18	0.012	50	1000	692	0.06	0.3	0.45	3	49.167	55.352	0.17	0.343	736	0.52
Bovine	Primholstein	Young Bull	Pasture	Blood	Pet food	Others	0.38	80	20	2	18	0.012	50	1000	692	0.06	0.3	0.45	3	49.167	55.352	0.17	0.343	242	0.52
Bovine	Primholstein	Young Bull	Pasture	Bones	Gelatin C3	Carcass	5.83	60	40	15	15	0.012	50	1000	692	0.06	0.3	0.45	3	49.167	55.352	0.17	0.354	10	0.52
Bovine	Primholstein	Young Bull	Pasture	Bones of head, brain, eyes and teeth	C1-C2 for disposal	Others	1.66	62	38	2	30	0.012	50	1000	692	0.06	0.3	0.45	3	49.167	55.352	0.17	0.343	0	0.52
Bovine	Primholstein	Young Bull	Pasture	Cheek	Human food	Others	0.25	75	25	3	21	0.012	50	1000	692	0.06	0.3	0.45	3	49.167	55.352	0.17	0.343	7250	0.52
Bovine	Primholstein	Young Bull	Pasture	Cheek	Human food	Others	0.13	75	25	3	21	0.012	50	1000	692	0.06	0.3	0.45	3	49.167	55.352	0.17	0.343	7250	0.52
Bovine	Primholstein	Young Bull	Pasture	Cheek trimmings	Pet food	Others	0.07	75	25	3	21	0.012	50	1000	692	0.06	0.3	0.45	3	49.167	55.352	0.17	0.343	242	0.52
Bovine	Primholstein	Young Bull	Pasture	Chops	Pet food	Others	0.18	68	32	2	30	0.012	50	1000	692	0.06	0.3	0.45	3	49.167	55.352	0.17	0.343	242	0.52
Bovine	Primholstein	Young Bull	Pasture	Contents of intestines	Spreading/Compost	GIT	2.82	85	15	13	2	0.012	50	1000	692	0.06	0.3	0.45	3	49.167	55.352	0.17	4.024	0	0.52
Bovine	Primholstein	Young Bull	Pasture	Contents of the rumen	Spreading/Compost	GIT	5.44	68	32	29	3	0.012	50	1000	692	0.06	0.3	0.45	3	49.167	55.352	0.17	4.024	0	0.52
Bovine	Primholstein	Young Bull	Pasture	Ears	PAP C3	Others	0.09	65	35	10	24	0.012	50	1000	692	0.06	0.3	0.45	3	49.167	55.352	0.17	0.343	283	0.52
Bovine	Primholstein	Young Bull	Pasture	Esophagus	Pet food	Others	0.12	75	25	4	20	0.012	50	1000	692	0.06	0.3	0.45	3	49.167	55.352	0.17	0.343	242	0.52
Bovine	Primholstein	Young Bull	Pasture	Fat	Fat and greaves C3	Carcass	6.24	10	90	88	2	0.012	50	1000	692	0.06	0.3	0.45	3	49.167	55.352	0.17	0.354	300	0.52
Bovine	Primholstein	Young Bull	Pasture	Fat around heart	Fat and greaves C3	Others	0.25	10	90	88	2	0.012	50	1000	692	0.06	0.3	0.45	3	49.167	55.352	0.17	0.343	300	0.52
Bovine	Primholstein	Young Bull	Pasture	Fat in the kidney	Fat and greaves C3	Others	0.03	10	90	88	2	0.012	50	1000	692	0.06	0.3	0.45	3	49.167	55.352	0.17	0.343	300	0.52
Bovine	Primholstein	Young Bull	Pasture	Feet (without hooves)	Gelatin C3	Others	1.61	69	31	5	20	0.012	50	1000	692	0.06	0.3	0.45	3	49.167	55.352	0.17	0.343	10	0.52
Bovine	Primholstein	Young Bull	Pasture	Floatation fat	Spreading/Compost	Others	1.01	15	85	84	1	0.012	50	1000	692	0.06	0.3	0.45	3	49.167	55.352	0.17	0.343	0	0.52
Bovine	Primholstein	Young Bull	Pasture	Forehead	C1-C2 for disposal	Others	0.03	68	32	2	30	0.012	50	1000	692	0.06	0.3	0.45	3	49.167	55.352	0.17	0.343	0	0.52
Bovine	Primholstein	Young Bull	Pasture	Forelock	PAP C3	Others	0.1	20	80	0	79	0.012	50	1000	692	0.06	0.3	0.45	3	49.167	55.352	0.17	0.343	283	0.52
Bovine	Primholstein	Young Bull	Pasture	Gallbladder	Pet food	Others	0.04	75	25	5	20	0.012	50	1000	692	0.06	0.3	0.45	3	49.167	55.352	0.17	0.343	242	0.52
Bovine	Primholstein	Young Bull	Pasture	Head trimmings	Pet food	Others	0.34	75	25	3	21	0.012	50	1000	692	0.06	0.3	0.45	3	49.167	55.352	0.17	0.343	242	0.52
Bovine	Primholstein	Young Bull	Pasture	Heart	Human food	Others	0.4	75	25	3	20	0.012	50	1000	692	0.06	0.3	0.45	3	49.167	55.352	0.17	0.343	700	0.52
Bovine	Primholstein	Young Bull	Pasture	Heart trimmings	Pet food	Others	0.04	75	25	3	21	0.012	50	1000	692	0.06	0.3	0.45	3	49.167	55.352	0.17	0.343	242	0.52
Bovine	Primholstein	Young Bull	Pasture	Hide	Skin tannery C3	Others	6.3	68	32	2	30	0.012	50	1000	692	0.06	0.3	0.45	3	49.167	55.352	0.17	0.343	5500	0.52
Bovine	Primholstein	Young Bull	Pasture	Hooves	PAP C3	Others	0.28	20	80	0	79	0.012	50	1000	692	0.06	0.3	0.45	3	49.167	55.352	0.17	0.343	283	0.52
Bovine	Primholstein	Young Bull	Pasture	Horns	PAP C3	Others	0.07	20	80	0	79	0.012	50	1000	692	0.06	0.3	0.45	3	49.167	55.352	0.17	0.343	283	0.52
Bovine	Primholstein	Young Bull	Pasture	Kidney	Human food	Others	0.25	75	25	2	21	0.012	50	1000	692	0.06	0.3	0.45	3	49.167	55.352	0.17	0.343	1340	0.52
Bovine	Primholstein	Young Bull	Pasture	Large intestine	C1-C2 for disposal	GIT	1.61	75	25	5	20	0.012	50	1000	692	0.06	0.3	0.45	3	49.167	55.352	0.17	4.024	0	0.52
Bovine	Primholstein	Young Bull	Pasture	Liver	Human food	Liver	1.63	70	30	5	20	0.012	50	1000	692	0.06	0.3	0.45	3	49.167	55.352	0.17	2.013	1600	0.52
Bovine	Primholstein	Young Bull	Pasture	Liver trimmings	Pet food	Liver	0.18	75	25	3	21	0.012	50	1000	692	0.06	0.3	0.45	3	49.167	55.352	0.17	2.013	242	0.52
Bovine	Primholstein	Young Bull	Pasture	Lower jaw	PAP C3	Others	0.45	60	40	15	15	0.012	50	1000	692	0.06	0.3	0.45	3	49.167	55.352	0.17	0.343	283	0.52
Bovine	Primholstein	Young Bull	Pasture	Lungs	Pet food	Others	0.91	74	26	1	25	0.012	50	1000	692	0.06	0.3	0.45	3	49.167	55.352	0.17	0.343	242	0.52
Bovine	Primholstein	Young Bull	Pasture	Mask	Skin tannery C3	Others	0.43	68	32	2	30	0.012	50	1000	692	0.06	0.3	0.45	3	49.167	55.352	0.17	0.343	5500	0.52
Bovine	Primholstein	Young Bull	Pasture	Mesenteric fat	C1-C2 for disposal	GIT	1.31	10	90	88	2	0.012	50	1000	692	0.06	0.3	0.45	3	49.167	55.352	0.17	4.024	0	0.52
Bovine	Primholstein	Young Bull	Pasture	Muscle	Human food	Carcass	34.84	76	24	5	20	0.012	50	1000	692	0.06	0.3	0.45	3	49.167	55.352	0.17	0.354	5510	0.52
Bovine	Primholstein	Young Bull	Pasture	Muzzle	Human food	Others	0.22	68	32	2	30	0.012	50	1000	692	0.06	0.3	0.45	3	49.167	55.352	0.17	0.343	3310	0.52
Bovine	Primholstein	Young Bull	Pasture	Omasum	Human food	GIT	0.2	75	25	5	20	0.012	50	1000	692	0.06	0.3	0.45	3	49.167	55.352	0.17	4.024	2470	0.52
Bovine	Primholstein	Young Bull	Pasture	Omasum fat	Fat and greaves C3	GIT	0.13	20	80	75	5	0.012	50	1000	692	0.06	0.3	0.45	3	49.167	55.352	0.17	4.024	300	0.52
Bovine	Primholstein	Young Bull	Pasture	Rumen and forestomach	Human food	GIT	1.04	75	25	5	20	0.012	50	1000	692	0.06	0.3	0.45	3	49.167	55.352	0.17	4.024	2470	0.52
Bovine	Primholstein	Young Bull	Pasture	Rumen fat	Fat and greaves C3	GIT	0.2	10	80	75	5	0.012	50	1000	692	0.06	0.3	0.45	3	49.167	55.352	0.17	4.024	300	0.52
Bovine	Primholstein	Young Bull	Pasture	Sanitary seizures	C1-C2 for disposal	Others	0.21	66	34	16	17	0.012	50	1000	692	0.06	0.3	0.45	3	49.167	55.352	0.17	0.343	0	0.52
Bovine	Primholstein	Young Bull	Pasture	Screening and sifting wastes	C1-C2 for disposal	Others	0.4	15	85	84	1	0.012	50	1000	692	0.06	0.3	0.45	3	49.167	55.352	0.17	0.343	0	0.52
Bovine	Primholstein	Young Bull	Pasture	Small intestine	PAP C3	GIT	1.21	75	25	5	20	0.012	50	1000	692	0.06	0.3	0.45	3	49.167	55.352	0.17	4.024	200	0.52
Bovine	Primholstein	Young Bull	Pasture	Spinal cord	C1-C2 for disposal	Others	0.2	75	25	10	10	0.012	50	1000	692	0.06	0.3	0.45	3	49.167	55.352	0.17	0.343	0	0.52
Bovine	Primholstein	Young Bull	Pasture	Spinal cord waste	C1-C2 for disposal	Others	0.06	75	25	10	10	0.012	50	1000	692	0.06	0.3	0.45	3	49.167	55.352	0.17	0.343	0	0.52
Bovine	Primholstein	Young Bull	Pasture	Spine	C1-C2 for disposal	Carcass	2.49	60	40	15	15	0.012	50	1000	692	0.06	0.3	0.45	3	49.167	55.352	0.17	0.354	0	0.52
Bovine	Primholstein	Young Bull	Pasture	Spleen	Pet food	Others	0.25	75	25	4	21	0.012	50	1000	692	0.06	0.3	0.45	3	49.167	55.352	0.17	0.343	242	0.52
Bovine	Primholstein	Young Bull	Pasture	Stillborn	PAP C3	GIT	0.61	75	25	2	21	0.012	50	1000	692	0.06	0.3	0.45	3	49.167	55.352	0.17	4.024	0	0.52
Bovine	Primholstein	Young Bull	Pasture	Tallow	Fat and greaves C3	Others	6.25	10	90	88	2	0.012	50	1000	692	0.06	0.3	0.45	3	49.167	55.352	0.17	0.343	300	0.52
Bovine	Primholstein	Young Bull	Pasture	Tongue	Human food	Others	0.36	72	28	10	16	0.012	50	1000	692	0.06	0.3	0.45	3	49.167	55.352	0.17	0.343	5250	0.52
Bovine	Primholstein	Young Bull	Pasture	Tonsil	C1-C2 for disposal	Others	0.04	75	25	12	10	0.012	50	1000	692	0.06	0.3	0.45	3	49.167	55.352	0.17	0.343	0	0.52
Bovine	Primholstein	Young Bull	Pasture	Trachea	Pet food	Others	0.16	65	35	5	29	0.012	50	1000	692	0.06	0.3	0.45	3	49.167	55.352	0.17	0.343	242	0.52
Bovine	Primholstein	Young Bull	Pasture	Udder	Pet food	Others	1.91	86	14	5	3	0.012	50	1000	692	0.06	0.3	0.45	3	49.167	55.352	0.17	0.343	242	0.52
Bovine	Primholstein	Young Bull	Pasture	Upper throat	Pet food	Others	0.13	70	30	5	20	0.012	50	1000	692	0.06	0.3	0.45	3	49.167	55.352	0.17	0.343	242	0.52
Bovine	Primholstein	Young Bull	Pasture	Water in the rumen	Spreading/Compost	GIT	3.02	99	1	0	3	0.012	50	1000	692	0.06	0.3	0.45	3	49.167	55.352	0.17	4.024	0	0.52
Bovine	Primholstein	Beef	Pasture	Abomasum	Human food	GIT	0.23	75	25	5	20	0.012	50	1000	680	0.06	0.3	0.45	3	49.167	55.352	0.17	4.024	2470	0.51
Bovine	Primholstein	Beef	Pasture	Abomasum fat	Fat and greaves C3	GIT	0.05	20	80	75	5	0.012	50	1000	680	0.06	0.3	0.45	3	49.167	55.352	0.17	4.024	300	0.51
Bovine	Primholstein	Beef	Pasture	Aponeurosis	Human food	Carcass	2.55	75	25	2	23	0.012	50	1000	680	0.06	0.3	0.45	3	49.167	55.352	0.17	0.354	3310	0.51
Bovine	Primholstein	Beef	Pasture	Bile	PAP C3	Others	0.01	90	10	2	8	0.012	50	1000	680	0.06	0.3	0.45	3	49.167	55.352	0.17	0.343	283	0.51
Bovine	Primholstein	Beef	Pasture	Blood	PAP C3	Others	2.73	80	20	2	18	0.012	50	1000	680	0.06	0.3	0.45	3	49.167	55.352	0.17	0.343	736	0.51
Bovine	Primholstein	Beef	Pasture	Blood	Pet food	Others	0.39	80	20	2	18	0.012	50	1000	680	0.06	0.3	0.45	3	49.167	55.352	0.17	0.343	242	0.51
Bovine	Primholstein	Beef	Pasture	Bones	Gelatin C3	Carcass	5.72	60	40	15	15	0.012	50	1000	680	0.06	0.3	0.45	3	49.167	55.352	0.17	0.354	10	0.51
Bovine	Primholstein	Beef	Pasture	Bones of head, brain, eyes and teeth	C1-C2 for disposal	Others	1.7	62	38	2	30	0.012	50	1000	680	0.06	0.3	0.45	3	49.167	55.352	0.17	0.343	0	0.51
Bovine	Primholstein	Beef	Pasture	Cheek	Human food	Others	0.25	75	25	3	21	0.012	50	1000	680	0.06	0.3	0.45	3	49.167	55.352	0.17	0.343	7250	0.51
Bovine	Primholstein	Beef	Pasture	Cheek	Human food	Others	0.14	75	25	3	21	0.012	50	1000	680	0.06	0.3	0.45	3	49.167	55.352	0.17	0.343	7250	0.51
Bovine	Primholstein	Beef	Pasture	Cheek trimmings	Pet food	Others	0.07	75	25	3	21	0.012	50	1000	680	0.06	0.3	0.45	3	49.167	55.352	0.17	0.343	242	0.51
Bovine	Primholstein	Beef	Pasture	Chops	Pet food	Others	0.18	68	32	2	30	0.012	50	1000	680	0.06	0.3	0.45	3	49.167	55.352	0.17	0.343	242	0.51
Bovine	Primholstein	Beef	Pasture	Contents of intestines	Spreading/Compost	GIT	2.88	85	15	13	2	0.012	50	1000	680	0.06	0.3	0.45	3	49.167	55.352	0.17	4.024	0	0.51
Bovine	Primholstein	Beef	Pasture	Contents of the rumen	Spreading/Compost	GIT	5.55	68	32	29	3	0.012	50	1000	680	0.06	0.3	0.45	3	49.167	55.352	0.17	4.024	0	0.51
Bovine	Primholstein	Beef	Pasture	Ears	PAP C3	Others	0.09	65	35	10	24	0.012	50	1000	680	0.06	0.3	0.45	3	49.167	55.352	0.17	0.343	283	0.51
Bovine	Primholstein	Beef	Pasture	Esophagus	Pet food	Others	0.13	75	25	4	20	0.012	50	1000	680	0.06	0.3	0.45	3	49.167	55.352	0.17	0.343	242	0.51
Bovine	Primholstein	Beef	Pasture	Fat	Fat and greaves C3	Carcass	6.12	10	90	88	2	0.012	50	1000	680	0.06	0.3	0.45	3	49.167	55.352	0.17	0.354	300	0.51
Bovine	Primholstein	Beef	Pasture	Fat around heart	Fat and greaves C3	Others	0.25	10	90	88	2	0.012	50	1000	680	0.06	0.3	0.45	3	49.167	55.352	0.17	0.343	300	0.51
Bovine	Primholstein	Beef	Pasture	Fat in the kidney	Fat and greaves C3	Others	0.03	10	90	88	2	0.012	50	1000	680	0.06	0.3	0.45	3	49.167	55.352	0.17	0.343	300	0.51
Bovine	Primholstein	Beef	Pasture	Feet (without hooves)	Gelatin C3	Others	1.64	69	31	5	20	0.012	50	1000	680	0.06	0.3	0.45	3	49.167	55.352	0.17	0.343	10	0.51
Bovine	Primholstein	Beef	Pasture	Floatation fat	Spreading/Compost	Others	1.03	15	85	84	1	0.012	50	1000	680	0.06	0.3	0.45	3	49.167	55.352	0.17	0.343	0	0.51
Bovine	Primholstein	Beef	Pasture	Forehead	C1-C2 for disposal	Others	0.03	68	32	2	30	0.012	50	1000	680	0.06	0.3	0.45	3	49.167	55.352	0.17	0.343	0	0.51
Bovine	Primholstein	Beef	Pasture	Forelock	PAP C3	Others	0.1	20	80	0	79	0.012	50	1000	680	0.06	0.3	0.45	3	49.167	55.352	0.17	0.343	283	0.51
Bovine	Primholstein	Beef	Pasture	Gallbladder	Pet food	Others	0.05	75	25	5	20	0.012	50	1000	680	0.06	0.3	0.45	3	49.167	55.352	0.17	0.343	242	0.51
Bovine	Primholstein	Beef	Pasture	Head trimmings	Pet food	Others	0.34	75	25	3	21	0.012	50	1000	680	0.06	0.3	0.45	3	49.167	55.352	0.17	0.343	242	0.51
Bovine	Primholstein	Beef	Pasture	Heart	Human food	Others	0.41	75	25	3	20	0.012	50	1000	680	0.06	0.3	0.45	3	49.167	55.352	0.17	0.343	700	0.51
Bovine	Primholstein	Beef	Pasture	Heart trimmings	Pet food	Others	0.05	75	25	3	21	0.012	50	1000	680	0.06	0.3	0.45	3	49.167	55.352	0.17	0.343	242	0.51
Bovine	Primholstein	Beef	Pasture	Hide	Skin tannery C3	Others	6.43	68	32	2	30	0.012	50	1000	680	0.06	0.3	0.45	3	49.167	55.352	0.17	0.343	5500	0.51
Bovine	Primholstein	Beef	Pasture	Hooves	PAP C3	Others	0.29	20	80	0	79	0.012	50	1000	680	0.06	0.3	0.45	3	49.167	55.352	0.17	0.343	283	0.51
Bovine	Primholstein	Beef	Pasture	Horns	PAP C3	Others	0.07	20	80	0	79	0.012	50	1000	680	0.06	0.3	0.45	3	49.167	55.352	0.17	0.343	283	0.51
Bovine	Primholstein	Beef	Pasture	Kidney	Human food	Others	0.25	75	25	2	21	0.012	50	1000	680	0.06	0.3	0.45	3	49.167	55.352	0.17	0.343	1340	0.51
Bovine	Primholstein	Beef	Pasture	Large intestine	C1-C2 for disposal	GIT	1.64	75	25	5	20	0.012	50	1000	680	0.06	0.3	0.45	3	49.167	55.352	0.17	4.024	0	0.51
Bovine	Primholstein	Beef	Pasture	Liver	Human food	Liver	1.66	70	30	5	20	0.012	50	1000	680	0.06	0.3	0.45	3	49.167	55.352	0.17	2.013	1600	0.51
Bovine	Primholstein	Beef	Pasture	Liver trimmings	Pet food	Liver	0.18	75	25	3	21	0.012	50	1000	680	0.06	0.3	0.45	3	49.167	55.352	0.17	2.013	242	0.51
Bovine	Primholstein	Beef	Pasture	Lower jaw	PAP C3	Others	0.46	60	40	15	15	0.012	50	1000	680	0.06	0.3	0.45	3	49.167	55.352	0.17	0.343	283	0.51
Bovine	Primholstein	Beef	Pasture	Lungs	Pet food	Others	0.93	74	26	1	25	0.012	50	1000	680	0.06	0.3	0.45	3	49.167	55.352	0.17	0.343	242	0.51
Bovine	Primholstein	Beef	Pasture	Mask	Skin tannery C3	Others	0.44	68	32	2	30	0.012	50	1000	680	0.06	0.3	0.45	3	49.167	55.352	0.17	0.343	5500	0.51
Bovine	Primholstein	Beef	Pasture	Mesenteric fat	C1-C2 for disposal	GIT	1.34	10	90	88	2	0.012	50	1000	680	0.06	0.3	0.45	3	49.167	55.352	0.17	4.024	0	0.51
Bovine	Primholstein	Beef	Pasture	Muscle	Human food	Carcass	34.17	76	24	5	20	0.012	50	1000	680	0.06	0.3	0.45	3	49.167	55.352	0.17	0.354	5510	0.51
Bovine	Primholstein	Beef	Pasture	Muzzle	Human food	Others	0.23	68	32	2	30	0.012	50	1000	680	0.06	0.3	0.45	3	49.167	55.352	0.17	0.343	3310	0.51
Bovine	Primholstein	Beef	Pasture	Omasum	Human food	GIT	0.21	75	25	5	20	0.012	50	1000	680	0.06	0.3	0.45	3	49.167	55.352	0.17	4.024	2470	0.51
Bovine	Primholstein	Beef	Pasture	Omasum fat	Fat and greaves C3	GIT	0.14	20	80	75	5	0.012	50	1000	680	0.06	0.3	0.45	3	49.167	55.352	0.17	4.024	300	0.51
Bovine	Primholstein	Beef	Pasture	Rumen and forestomach	Human food	GIT	1.07	75	25	5	20	0.012	50	1000	680	0.06	0.3	0.45	3	49.167	55.352	0.17	4.024	2470	0.51
Bovine	Primholstein	Beef	Pasture	Rumen fat	Fat and greaves C3	GIT	0.21	10	80	75	5	0.012	50	1000	680	0.06	0.3	0.45	3	49.167	55.352	0.17	4.024	300	0.51
Bovine	Primholstein	Beef	Pasture	Sanitary seizures	C1-C2 for disposal	Others	0.22	66	34	16	17	0.012	50	1000	680	0.06	0.3	0.45	3	49.167	55.352	0.17	0.343	0	0.51
Bovine	Primholstein	Beef	Pasture	Screening and sifting wastes	C1-C2 for disposal	Others	0.41	15	85	84	1	0.012	50	1000	680	0.06	0.3	0.45	3	49.167	55.352	0.17	0.343	0	0.51
Bovine	Primholstein	Beef	Pasture	Small intestine	PAP C3	GIT	1.24	75	25	5	20	0.012	50	1000	680	0.06	0.3	0.45	3	49.167	55.352	0.17	4.024	200	0.51
Bovine	Primholstein	Beef	Pasture	Spinal cord	C1-C2 for disposal	Others	0.21	75	25	10	10	0.012	50	1000	680	0.06	0.3	0.45	3	49.167	55.352	0.17	0.343	0	0.51
Bovine	Primholstein	Beef	Pasture	Spinal cord waste	C1-C2 for disposal	Others	0.06	75	25	10	10	0.012	50	1000	680	0.06	0.3	0.45	3	49.167	55.352	0.17	0.343	0	0.51
Bovine	Primholstein	Beef	Pasture	Spine	C1-C2 for disposal	Carcass	2.44	60	40	15	15	0.012	50	1000	680	0.06	0.3	0.45	3	49.167	55.352	0.17	0.354	0	0.51
Bovine	Primholstein	Beef	Pasture	Spleen	Pet food	Others	0.25	75	25	4	21	0.012	50	1000	680	0.06	0.3	0.45	3	49.167	55.352	0.17	0.343	242	0.51
Bovine	Primholstein	Beef	Pasture	Stillborn	PAP C3	GIT	0.62	75	25	2	21	0.012	50	1000	680	0.06	0.3	0.45	3	49.167	55.352	0.17	4.024	0	0.51
Bovine	Primholstein	Beef	Pasture	Tallow	Fat and greaves C3	Others	6.38	10	90	88	2	0.012	50	1000	680	0.06	0.3	0.45	3	49.167	55.352	0.17	0.343	300	0.51
Bovine	Primholstein	Beef	Pasture	Tongue	Human food	Others	0.37	72	28	10	16	0.012	50	1000	680	0.06	0.3	0.45	3	49.167	55.352	0.17	0.343	5250	0.51
Bovine	Primholstein	Beef	Pasture	Tonsil	C1-C2 for disposal	Others	0.05	75	25	12	10	0.012	50	1000	680	0.06	0.3	0.45	3	49.167	55.352	0.17	0.343	0	0.51
Bovine	Primholstein	Beef	Pasture	Trachea	Pet food	Others	0.16	65	35	5	29	0.012	50	1000	680	0.06	0.3	0.45	3	49.167	55.352	0.17	0.343	242	0.51
Bovine	Primholstein	Beef	Pasture	Udder	Pet food	Others	1.95	86	14	5	3	0.012	50	1000	680	0.06	0.3	0.45	3	49.167	55.352	0.17	0.343	242	0.51
Bovine	Primholstein	Beef	Pasture	Upper throat	Pet food	Others	0.14	70	30	5	20	0.012	50	1000	680	0.06	0.3	0.45	3	49.167	55.352	0.17	0.343	242	0.51
Bovine	Primholstein	Beef	Pasture	Water in the rumen	Spreading/Compost	GIT	3.08	99	1	0	3	0.012	50	1000	680	0.06	0.3	0.45	3	49.167	55.352	0.17	4.024	0	0.51
Bovine	Primholstein	Heifer	Pasture	Abomasum	Human food	GIT	0.24	75	25	5	20	0.012	50	1000	586	0.06	0.3	0.45	3	49.167	55.352	0.17	4.024	2470	0.49
Bovine	Primholstein	Heifer	Pasture	Abomasum fat	Fat and greaves C3	GIT	0.05	20	80	75	5	0.012	50	1000	586	0.06	0.3	0.45	3	49.167	55.352	0.17	4.024	300	0.49
Bovine	Primholstein	Heifer	Pasture	Aponeurosis	Human food	Carcass	2.45	75	25	2	23	0.012	50	1000	586	0.06	0.3	0.45	3	49.167	55.352	0.17	0.354	3310	0.49
Bovine	Primholstein	Heifer	Pasture	Bile	PAP C3	Others	0.01	90	10	2	8	0.012	50	1000	586	0.06	0.3	0.45	3	49.167	55.352	0.17	0.343	283	0.49
Bovine	Primholstein	Heifer	Pasture	Blood	PAP C3	Others	2.84	80	20	2	18	0.012	50	1000	586	0.06	0.3	0.45	3	49.167	55.352	0.17	0.343	736	0.49
Bovine	Primholstein	Heifer	Pasture	Blood	Pet food	Others	0.41	80	20	2	18	0.012	50	1000	586	0.06	0.3	0.45	3	49.167	55.352	0.17	0.343	242	0.49
Bovine	Primholstein	Heifer	Pasture	Bones	Gelatin C3	Carcass	5.49	60	40	15	15	0.012	50	1000	586	0.06	0.3	0.45	3	49.167	55.352	0.17	0.354	10	0.49
Bovine	Primholstein	Heifer	Pasture	Bones of head, brain, eyes and teeth	C1-C2 for disposal	Others	1.77	62	38	2	30	0.012	50	1000	586	0.06	0.3	0.45	3	49.167	55.352	0.17	0.343	0	0.49
Bovine	Primholstein	Heifer	Pasture	Cheek	Human food	Others	0.26	75	25	3	21	0.012	50	1000	586	0.06	0.3	0.45	3	49.167	55.352	0.17	0.343	7250	0.49
Bovine	Primholstein	Heifer	Pasture	Cheek	Human food	Others	0.14	75	25	3	21	0.012	50	1000	586	0.06	0.3	0.45	3	49.167	55.352	0.17	0.343	7250	0.49
Bovine	Primholstein	Heifer	Pasture	Cheek trimmings	Pet food	Others	0.07	75	25	3	21	0.012	50	1000	586	0.06	0.3	0.45	3	49.167	55.352	0.17	0.343	242	0.49
Bovine	Primholstein	Heifer	Pasture	Chops	Pet food	Others	0.19	68	32	2	30	0.012	50	1000	586	0.06	0.3	0.45	3	49.167	55.352	0.17	0.343	242	0.49
Bovine	Primholstein	Heifer	Pasture	Contents of intestines	Spreading/Compost	GIT	3.00	85	15	13	2	0.012	50	1000	586	0.06	0.3	0.45	3	49.167	55.352	0.17	4.024	0	0.49
Bovine	Primholstein	Heifer	Pasture	Contents of the rumen	Spreading/Compost	GIT	5.78	68	32	29	3	0.012	50	1000	586	0.06	0.3	0.45	3	49.167	55.352	0.17	4.024	0	0.49
Bovine	Primholstein	Heifer	Pasture	Ears	PAP C3	Others	0.1	65	35	10	24	0.012	50	1000	586	0.06	0.3	0.45	3	49.167	55.352	0.17	0.343	283	0.49
Bovine	Primholstein	Heifer	Pasture	Esophagus	Pet food	Others	0.13	75	25	4	20	0.012	50	1000	586	0.06	0.3	0.45	3	49.167	55.352	0.17	0.343	242	0.49
Bovine	Primholstein	Heifer	Pasture	Fat	Fat and greaves C3	Carcass	5.88	10	90	88	2	0.012	50	1000	586	0.06	0.3	0.45	3	49.167	55.352	0.17	0.354	300	0.49
Bovine	Primholstein	Heifer	Pasture	Fat around heart	Fat and greaves C3	Others	0.26	10	90	88	2	0.012	50	1000	586	0.06	0.3	0.45	3	49.167	55.352	0.17	0.343	300	0.49
Bovine	Primholstein	Heifer	Pasture	Fat in the kidney	Fat and greaves C3	Others	0.04	10	90	88	2	0.012	50	1000	586	0.06	0.3	0.45	3	49.167	55.352	0.17	0.343	300	0.49
Bovine	Primholstein	Heifer	Pasture	Feet (without hooves)	Gelatin C3	Others	1.71	69	31	5	20	0.012	50	1000	586	0.06	0.3	0.45	3	49.167	55.352	0.17	0.343	10	0.49
Bovine	Primholstein	Heifer	Pasture	Floatation fat	Spreading/Compost	Others	1.07	15	85	84	1	0.012	50	1000	586	0.06	0.3	0.45	3	49.167	55.352	0.17	0.343	0	0.49
Bovine	Primholstein	Heifer	Pasture	Forehead	C1-C2 for disposal	Others	0.04	68	32	2	30	0.012	50	1000	586	0.06	0.3	0.45	3	49.167	55.352	0.17	0.343	0	0.49
Bovine	Primholstein	Heifer	Pasture	Forelock	PAP C3	Others	0.11	20	80	0	79	0.012	50	1000	586	0.06	0.3	0.45	3	49.167	55.352	0.17	0.343	283	0.49
Bovine	Primholstein	Heifer	Pasture	Gallbladder	Pet food	Others	0.05	75	25	5	20	0.012	50	1000	586	0.06	0.3	0.45	3	49.167	55.352	0.17	0.343	242	0.49
Bovine	Primholstein	Heifer	Pasture	Head trimmings	Pet food	Others	0.36	75	25	3	21	0.012	50	1000	586	0.06	0.3	0.45	3	49.167	55.352	0.17	0.343	242	0.49
Bovine	Primholstein	Heifer	Pasture	Heart	Human food	Others	0.43	75	25	3	20	0.012	50	1000	586	0.06	0.3	0.45	3	49.167	55.352	0.17	0.343	700	0.49
Bovine	Primholstein	Heifer	Pasture	Heart trimmings	Pet food	Others	0.05	75	25	3	21	0.012	50	1000	586	0.06	0.3	0.45	3	49.167	55.352	0.17	0.343	242	0.49
Bovine	Primholstein	Heifer	Pasture	Hide	Skin tannery C3	Others	6.7	68	32	2	30	0.012	50	1000	586	0.06	0.3	0.45	3	49.167	55.352	0.17	0.343	5500	0.49
Bovine	Primholstein	Heifer	Pasture	Hooves	PAP C3	Others	0.3	20	80	0	79	0.012	50	1000	586	0.06	0.3	0.45	3	49.167	55.352	0.17	0.343	283	0.49
Bovine	Primholstein	Heifer	Pasture	Horns	PAP C3	Others	0.07	20	80	0	79	0.012	50	1000	586	0.06	0.3	0.45	3	49.167	55.352	0.17	0.343	283	0.49
Bovine	Primholstein	Heifer	Pasture	Kidney	Human food	Others	0.26	75	25	2	21	0.012	50	1000	586	0.06	0.3	0.45	3	49.167	55.352	0.17	0.343	1340	0.49
Bovine	Primholstein	Heifer	Pasture	Large intestine	C1-C2 for disposal	GIT	1.71	75	25	5	20	0.012	50	1000	586	0.06	0.3	0.45	3	49.167	55.352	0.17	4.024	0	0.49
Bovine	Primholstein	Heifer	Pasture	Liver	Human food	Liver	1.73	70	30	5	20	0.012	50	1000	586	0.06	0.3	0.45	3	49.167	55.352	0.17	2.013	1600	0.49
Bovine	Primholstein	Heifer	Pasture	Liver trimmings	Pet food	Liver	0.19	75	25	3	21	0.012	50	1000	586	0.06	0.3	0.45	3	49.167	55.352	0.17	2.013	242	0.49
Bovine	Primholstein	Heifer	Pasture	Lower jaw	PAP C3	Others	0.48	60	40	15	15	0.012	50	1000	586	0.06	0.3	0.45	3	49.167	55.352	0.17	0.343	283	0.49
Bovine	Primholstein	Heifer	Pasture	Lungs	Pet food	Others	0.97	74	26	1	25	0.012	50	1000	586	0.06	0.3	0.45	3	49.167	55.352	0.17	0.343	242	0.49
Bovine	Primholstein	Heifer	Pasture	Mask	Skin tannery C3	Others	0.45	68	32	2	30	0.012	50	1000	586	0.06	0.3	0.45	3	49.167	55.352	0.17	0.343	5500	0.49
Bovine	Primholstein	Heifer	Pasture	Mesenteric fat	C1-C2 for disposal	GIT	1.4	10	90	88	2	0.012	50	1000	586	0.06	0.3	0.45	3	49.167	55.352	0.17	4.024	0	0.49
Bovine	Primholstein	Heifer	Pasture	Muscle	Human food	Carcass	32.83	76	24	5	20	0.012	50	1000	586	0.06	0.3	0.45	3	49.167	55.352	0.17	0.354	5510	0.49
Bovine	Primholstein	Heifer	Pasture	Muzzle	Human food	Others	0.24	68	32	2	30	0.012	50	1000	586	0.06	0.3	0.45	3	49.167	55.352	0.17	0.343	3310	0.49
Bovine	Primholstein	Heifer	Pasture	Omasum	Human food	GIT	0.21	75	25	5	20	0.012	50	1000	586	0.06	0.3	0.45	3	49.167	55.352	0.17	4.024	2470	0.49
Bovine	Primholstein	Heifer	Pasture	Omasum fat	Fat and greaves C3	GIT	0.14	20	80	75	5	0.012	50	1000	586	0.06	0.3	0.45	3	49.167	55.352	0.17	4.024	300	0.49
Bovine	Primholstein	Heifer	Pasture	Rumen and forestomach	Human food	GIT	1.11	75	25	5	20	0.012	50	1000	586	0.06	0.3	0.45	3	49.167	55.352	0.17	4.024	2470	0.49
Bovine	Primholstein	Heifer	Pasture	Rumen fat	Fat and greaves C3	GIT	0.21	10	80	75	5	0.012	50	1000	586	0.06	0.3	0.45	3	49.167	55.352	0.17	4.024	300	0.49
Bovine	Primholstein	Heifer	Pasture	Sanitary seizures	C1-C2 for disposal	Others	0.23	66	34	16	17	0.012	50	1000	586	0.06	0.3	0.45	3	49.167	55.352	0.17	0.343	0	0.49
Bovine	Primholstein	Heifer	Pasture	Screening and sifting wastes	C1-C2 for disposal	Others	0.43	15	85	84	1	0.012	50	1000	586	0.06	0.3	0.45	3	49.167	55.352	0.17	0.343	0	0.49
Bovine	Primholstein	Heifer	Pasture	Small intestine	PAP C3	GIT	1.29	75	25	5	20	0.012	50	1000	586	0.06	0.3	0.45	3	49.167	55.352	0.17	4.024	200	0.49
Bovine	Primholstein	Heifer	Pasture	Spinal cord	C1-C2 for disposal	Others	0.21	75	25	10	10	0.012	50	1000	586	0.06	0.3	0.45	3	49.167	55.352	0.17	0.343	0	0.49
Bovine	Primholstein	Heifer	Pasture	Spinal cord waste	C1-C2 for disposal	Others	0.06	75	25	10	10	0.012	50	1000	586	0.06	0.3	0.45	3	49.167	55.352	0.17	0.343	0	0.49
Bovine	Primholstein	Heifer	Pasture	Spine	C1-C2 for disposal	Carcass	2.35	60	40	15	15	0.012	50	1000	586	0.06	0.3	0.45	3	49.167	55.352	0.17	0.354	0	0.49
Bovine	Primholstein	Heifer	Pasture	Spleen	Pet food	Others	0.26	75	25	4	21	0.012	50	1000	586	0.06	0.3	0.45	3	49.167	55.352	0.17	0.343	242	0.49
Bovine	Primholstein	Heifer	Pasture	Stillborn	PAP C3	GIT	0.64	75	25	2	21	0.012	50	1000	586	0.06	0.3	0.45	3	49.167	55.352	0.17	4.024	0	0.49
Bovine	Primholstein	Heifer	Pasture	Tallow	Fat and greaves C3	Others	6.64	10	90	88	2	0.012	50	1000	586	0.06	0.3	0.45	3	49.167	55.352	0.17	0.343	300	0.49
Bovine	Primholstein	Heifer	Pasture	Tongue	Human food	Others	0.38	72	28	10	16	0.012	50	1000	586	0.06	0.3	0.45	3	49.167	55.352	0.17	0.343	5250	0.49
Bovine	Primholstein	Heifer	Pasture	Tonsil	C1-C2 for disposal	Others	0.05	75	25	12	10	0.012	50	1000	586	0.06	0.3	0.45	3	49.167	55.352	0.17	0.343	0	0.49
Bovine	Primholstein	Heifer	Pasture	Trachea	Pet food	Others	0.17	65	35	5	29	0.012	50	1000	586	0.06	0.3	0.45	3	49.167	55.352	0.17	0.343	242	0.49
Bovine	Primholstein	Heifer	Pasture	Udder	Pet food	Others	2.03	86	14	5	3	0.012	50	1000	586	0.06	0.3	0.45	3	49.167	55.352	0.17	0.343	242	0.49
Bovine	Primholstein	Heifer	Pasture	Upper throat	Pet food	Others	0.14	70	30	5	20	0.012	50	1000	586	0.06	0.3	0.45	3	49.167	55.352	0.17	0.343	242	0.49
Bovine	Primholstein	Heifer	Pasture	Water in the rumen	Spreading/Compost	GIT	3.21	99	1	0	3	0.012	50	1000	586	0.06	0.3	0.45	3	49.167	55.352	0.17	4.024	0	0.49
Bovine	Primholstein	Cull Cow	Pasture	Abomasum	Human food	GIT	0.24	75	25	5	20	0.012	50	1000	648	0.06	0.3	0.45	3	49.167	55.352	0.17	4.024	2470	0.48
Bovine	Primholstein	Cull Cow	Pasture	Abomasum fat	Fat and greaves C3	GIT	0.05	20	80	75	5	0.012	50	1000	648	0.06	0.3	0.45	3	49.167	55.352	0.17	4.024	300	0.48
Bovine	Primholstein	Cull Cow	Pasture	Aponeurosis	Human food	Carcass	2.4	75	25	2	23	0.012	50	1000	648	0.06	0.3	0.45	3	49.167	55.352	0.17	0.354	3310	0.48
Bovine	Primholstein	Cull Cow	Pasture	Bile	PAP C3	Others	0.01	90	10	2	8	0.012	50	1000	648	0.06	0.3	0.45	3	49.167	55.352	0.17	0.343	283	0.48
Bovine	Primholstein	Cull Cow	Pasture	Blood	PAP C3	Others	2.9	80	20	2	18	0.012	50	1000	648	0.06	0.3	0.45	3	49.167	55.352	0.17	0.343	736	0.48
Bovine	Primholstein	Cull Cow	Pasture	Blood	Pet food	Others	0.41	80	20	2	18	0.012	50	1000	648	0.06	0.3	0.45	3	49.167	55.352	0.17	0.343	242	0.48
Bovine	Primholstein	Cull Cow	Pasture	Bones	Gelatin C3	Carcass	5.38	60	40	15	15	0.012	50	1000	648	0.06	0.3	0.45	3	49.167	55.352	0.17	0.354	10	0.48
Bovine	Primholstein	Cull Cow	Pasture	Bones of head, brain, eyes and teeth	C1-C2 for disposal	Others	1.8	62	38	2	30	0.012	50	1000	648	0.06	0.3	0.45	3	49.167	55.352	0.17	0.343	0	0.48
Bovine	Primholstein	Cull Cow	Pasture	Cheek	Human food	Others	0.27	75	25	3	21	0.012	50	1000	648	0.06	0.3	0.45	3	49.167	55.352	0.17	0.343	7250	0.48
Bovine	Primholstein	Cull Cow	Pasture	Cheek	Human food	Others	0.15	75	25	3	21	0.012	50	1000	648	0.06	0.3	0.45	3	49.167	55.352	0.17	0.343	7250	0.48
Bovine	Primholstein	Cull Cow	Pasture	Cheek trimmings	Pet food	Others	0.07	75	25	3	21	0.012	50	1000	648	0.06	0.3	0.45	3	49.167	55.352	0.17	0.343	242	0.48
Bovine	Primholstein	Cull Cow	Pasture	Chops	Pet food	Others	0.19	68	32	2	30	0.012	50	1000	648	0.06	0.3	0.45	3	49.167	55.352	0.17	0.343	242	0.48
Bovine	Primholstein	Cull Cow	Pasture	Contents of intestines	Spreading/Compost	GIT	3.05	85	15	13	2	0.012	50	1000	648	0.06	0.3	0.45	3	49.167	55.352	0.17	4.024	0	0.48
Bovine	Primholstein	Cull Cow	Pasture	Contents of the rumen	Spreading/Compost	GIT	5.89	68	32	29	3	0.012	50	1000	648	0.06	0.3	0.45	3	49.167	55.352	0.17	4.024	0	0.48
Bovine	Primholstein	Cull Cow	Pasture	Ears	PAP C3	Others	0.1	65	35	10	24	0.012	50	1000	648	0.06	0.3	0.45	3	49.167	55.352	0.17	0.343	283	0.48
Bovine	Primholstein	Cull Cow	Pasture	Esophagus	Pet food	Others	0.13	75	25	4	20	0.012	50	1000	648	0.06	0.3	0.45	3	49.167	55.352	0.17	0.343	242	0.48
Bovine	Primholstein	Cull Cow	Pasture	Fat	Fat and greaves C3	Carcass	5.76	10	90	88	2	0.012	50	1000	648	0.06	0.3	0.45	3	49.167	55.352	0.17	0.354	300	0.48
Bovine	Primholstein	Cull Cow	Pasture	Fat around heart	Fat and greaves C3	Others	0.27	10	90	88	2	0.012	50	1000	648	0.06	0.3	0.45	3	49.167	55.352	0.17	0.343	300	0.48
Bovine	Primholstein	Cull Cow	Pasture	Fat in the kidney	Fat and greaves C3	Others	0.04	10	90	88	2	0.012	50	1000	648	0.06	0.3	0.45	3	49.167	55.352	0.17	0.343	300	0.48
Bovine	Primholstein	Cull Cow	Pasture	Feet (without hooves)	Gelatin C3	Others	1.74	69	31	5	20	0.012	50	1000	648	0.06	0.3	0.45	3	49.167	55.352	0.17	0.343	10	0.48
Bovine	Primholstein	Cull Cow	Pasture	Floatation fat	Spreading/Compost	Others	1.1	15	85	84	1	0.012	50	1000	648	0.06	0.3	0.45	3	49.167	55.352	0.17	0.343	0	0.48
Bovine	Primholstein	Cull Cow	Pasture	Forehead	C1-C2 for disposal	Others	0.04	68	32	2	30	0.012	50	1000	648	0.06	0.3	0.45	3	49.167	55.352	0.17	0.343	0	0.48
Bovine	Primholstein	Cull Cow	Pasture	Forelock	PAP C3	Others	0.11	20	80	0	79	0.012	50	1000	648	0.06	0.3	0.45	3	49.167	55.352	0.17	0.343	283	0.48
Bovine	Primholstein	Cull Cow	Pasture	Gallbladder	Pet food	Others	0.05	75	25	5	20	0.012	50	1000	648	0.06	0.3	0.45	3	49.167	55.352	0.17	0.343	242	0.48
Bovine	Primholstein	Cull Cow	Pasture	Head trimmings	Pet food	Others	0.37	75	25	3	21	0.012	50	1000	648	0.06	0.3	0.45	3	49.167	55.352	0.17	0.343	242	0.48
Bovine	Primholstein	Cull Cow	Pasture	Heart	Human food	Others	0.44	75	25	3	20	0.012	50	1000	648	0.06	0.3	0.45	3	49.167	55.352	0.17	0.343	700	0.48
Bovine	Primholstein	Cull Cow	Pasture	Heart trimmings	Pet food	Others	0.05	75	25	3	21	0.012	50	1000	648	0.06	0.3	0.45	3	49.167	55.352	0.17	0.343	242	0.48
Bovine	Primholstein	Cull Cow	Pasture	Hide	Skin tannery C3	Others	6.83	68	32	2	30	0.012	50	1000	648	0.06	0.3	0.45	3	49.167	55.352	0.17	0.343	5500	0.48
Bovine	Primholstein	Cull Cow	Pasture	Hooves	PAP C3	Others	0.3	20	80	0	79	0.012	50	1000	648	0.06	0.3	0.45	3	49.167	55.352	0.17	0.343	283	0.48
Bovine	Primholstein	Cull Cow	Pasture	Horns	PAP C3	Others	0.07	20	80	0	79	0.012	50	1000	648	0.06	0.3	0.45	3	49.167	55.352	0.17	0.343	283	0.48
Bovine	Primholstein	Cull Cow	Pasture	Kidney	Human food	Others	0.27	75	25	2	21	0.012	50	1000	648	0.06	0.3	0.45	3	49.167	55.352	0.17	0.343	1340	0.48
Bovine	Primholstein	Cull Cow	Pasture	Large intestine	C1-C2 for disposal	GIT	1.74	75	25	5	20	0.012	50	1000	648	0.06	0.3	0.45	3	49.167	55.352	0.17	4.024	0	0.48
Bovine	Primholstein	Cull Cow	Pasture	Liver	Human food	Liver	1.76	70	30	5	20	0.012	50	1000	648	0.06	0.3	0.45	3	49.167	55.352	0.17	2.013	1600	0.48
Bovine	Primholstein	Cull Cow	Pasture	Liver trimmings	Pet food	Liver	0.19	75	25	3	21	0.012	50	1000	648	0.06	0.3	0.45	3	49.167	55.352	0.17	2.013	242	0.48
Bovine	Primholstein	Cull Cow	Pasture	Lower jaw	PAP C3	Others	0.49	60	40	15	15	0.012	50	1000	648	0.06	0.3	0.45	3	49.167	55.352	0.17	0.343	283	0.48
Bovine	Primholstein	Cull Cow	Pasture	Lungs	Pet food	Others	0.99	74	26	1	25	0.012	50	1000	648	0.06	0.3	0.45	3	49.167	55.352	0.17	0.343	242	0.48
Bovine	Primholstein	Cull Cow	Pasture	Mask	Skin tannery C3	Others	0.46	68	32	2	30	0.012	50	1000	648	0.06	0.3	0.45	3	49.167	55.352	0.17	0.343	5500	0.48
Bovine	Primholstein	Cull Cow	Pasture	Mesenteric fat	C1-C2 for disposal	GIT	1.42	10	90	88	2	0.012	50	1000	648	0.06	0.3	0.45	3	49.167	55.352	0.17	4.024	0	0.48
Bovine	Primholstein	Cull Cow	Pasture	Muscle	Human food	Carcass	32.16	76	24	5	20	0.012	50	1000	648	0.06	0.3	0.45	3	49.167	55.352	0.17	0.354	5510	0.48
Bovine	Primholstein	Cull Cow	Pasture	Muzzle	Human food	Others	0.24	68	32	2	30	0.012	50	1000	648	0.06	0.3	0.45	3	49.167	55.352	0.17	0.343	3310	0.48
Bovine	Primholstein	Cull Cow	Pasture	Omasum	Human food	GIT	0.22	75	25	5	20	0.012	50	1000	648	0.06	0.3	0.45	3	49.167	55.352	0.17	4.024	2470	0.48
Bovine	Primholstein	Cull Cow	Pasture	Omasum fat	Fat and greaves C3	GIT	0.15	20	80	75	5	0.012	50	1000	648	0.06	0.3	0.45	3	49.167	55.352	0.17	4.024	300	0.48
Bovine	Primholstein	Cull Cow	Pasture	Rumen and forestomach	Human food	GIT	1.13	75	25	5	20	0.012	50	1000	648	0.06	0.3	0.45	3	49.167	55.352	0.17	4.024	2470	0.48
Bovine	Primholstein	Cull Cow	Pasture	Rumen fat	Fat and greaves C3	GIT	0.22	10	80	75	5	0.012	50	1000	648	0.06	0.3	0.45	3	49.167	55.352	0.17	4.024	300	0.48
Bovine	Primholstein	Cull Cow	Pasture	Sanitary seizures	C1-C2 for disposal	Others	0.23	66	34	16	17	0.012	50	1000	648	0.06	0.3	0.45	3	49.167	55.352	0.17	0.343	0	0.48
Bovine	Primholstein	Cull Cow	Pasture	Screening and sifting wastes	C1-C2 for disposal	Others	0.44	15	85	84	1	0.012	50	1000	648	0.06	0.3	0.45	3	49.167	55.352	0.17	0.343	0	0.48
Bovine	Primholstein	Cull Cow	Pasture	Small intestine	PAP C3	GIT	1.31	75	25	5	20	0.012	50	1000	648	0.06	0.3	0.45	3	49.167	55.352	0.17	4.024	200	0.48
Bovine	Primholstein	Cull Cow	Pasture	Spinal cord	C1-C2 for disposal	Others	0.22	75	25	10	10	0.012	50	1000	648	0.06	0.3	0.45	3	49.167	55.352	0.17	0.343	0	0.48
Bovine	Primholstein	Cull Cow	Pasture	Spinal cord waste	C1-C2 for disposal	Others	0.06	75	25	10	10	0.012	50	1000	648	0.06	0.3	0.45	3	49.167	55.352	0.17	0.343	0	0.48
Bovine	Primholstein	Cull Cow	Pasture	Spine	C1-C2 for disposal	Carcass	2.3	60	40	15	15	0.012	50	1000	648	0.06	0.3	0.45	3	49.167	55.352	0.17	0.354	0	0.48
Bovine	Primholstein	Cull Cow	Pasture	Spleen	Pet food	Others	0.27	75	25	4	21	0.012	50	1000	648	0.06	0.3	0.45	3	49.167	55.352	0.17	0.343	242	0.48
Bovine	Primholstein	Cull Cow	Pasture	Stillborn	PAP C3	GIT	0.66	75	25	2	21	0.012	50	1000	648	0.06	0.3	0.45	3	49.167	55.352	0.17	4.024	0	0.48
Bovine	Primholstein	Cull Cow	Pasture	Tallow	Fat and greaves C3	Others	6.77	10	90	88	2	0.012	50	1000	648	0.06	0.3	0.45	3	49.167	55.352	0.17	0.343	300	0.48
Bovine	Primholstein	Cull Cow	Pasture	Tongue	Human food	Others	0.39	72	28	10	16	0.012	50	1000	648	0.06	0.3	0.45	3	49.167	55.352	0.17	0.343	5250	0.48
Bovine	Primholstein	Cull Cow	Pasture	Tonsil	C1-C2 for disposal	Others	0.05	75	25	12	10	0.012	50	1000	648	0.06	0.3	0.45	3	49.167	55.352	0.17	0.343	0	0.48
Bovine	Primholstein	Cull Cow	Pasture	Trachea	Pet food	Others	0.17	65	35	5	29	0.012	50	1000	648	0.06	0.3	0.45	3	49.167	55.352	0.17	0.343	242	0.48
Bovine	Primholstein	Cull Cow	Pasture	Udder	Pet food	Others	2.07	86	14	5	3	0.012	50	1000	648	0.06	0.3	0.45	3	49.167	55.352	0.17	0.343	242	0.48
Bovine	Primholstein	Cull Cow	Pasture	Upper throat	Pet food	Others	0.15	70	30	5	20	0.012	50	1000	648	0.06	0.3	0.45	3	49.167	55.352	0.17	0.343	242	0.48
Bovine	Primholstein	Cull Cow	Pasture	Water in the rumen	Spreading/Compost	GIT	3.27	99	1	0	3	0.012	50	1000	648	0.06	0.3	0.45	3	49.167	55.352	0.17	4.024	0	0.48
Bovine	Rouge des Prés	Young Bull	Pasture	Abomasum	Human food	GIT	0.2	75	25	5	20	0.012	50	1000	786	0.06	0.3	0.45	3	49.167	55.352	0.17	4.024	2470	0.57
Bovine	Rouge des Prés	Young Bull	Pasture	Abomasum fat	Fat and greaves C3	GIT	0.04	20	80	75	5	0.012	50	1000	786	0.06	0.3	0.45	3	49.167	55.352	0.17	4.024	300	0.57
Bovine	Rouge des Prés	Young Bull	Pasture	Aponeurosis	Human food	Carcass	2.85	75	25	2	23	0.012	50	1000	786	0.06	0.3	0.45	3	49.167	55.352	0.17	0.354	3310	0.57
Bovine	Rouge des Prés	Young Bull	Pasture	Bile	PAP C3	Others	0.01	90	10	2	8	0.012	50	1000	786	0.06	0.3	0.45	3	49.167	55.352	0.17	0.343	283	0.57
Bovine	Rouge des Prés	Young Bull	Pasture	Blood	PAP C3	Others	2.4	80	20	2	18	0.012	50	1000	786	0.06	0.3	0.45	3	49.167	55.352	0.17	0.343	736	0.57
Bovine	Rouge des Prés	Young Bull	Pasture	Blood	Pet food	Others	0.34	80	20	2	18	0.012	50	1000	786	0.06	0.3	0.45	3	49.167	55.352	0.17	0.343	242	0.57
Bovine	Rouge des Prés	Young Bull	Pasture	Bones	Gelatin C3	Carcass	6.39	60	40	15	15	0.012	50	1000	786	0.06	0.3	0.45	3	49.167	55.352	0.17	0.354	10	0.57
Bovine	Rouge des Prés	Young Bull	Pasture	Bones of head, brain, eyes and teeth	C1-C2 for disposal	Others	1.49	62	38	2	30	0.012	50	1000	786	0.06	0.3	0.45	3	49.167	55.352	0.17	0.343	0	0.57
Bovine	Rouge des Prés	Young Bull	Pasture	Cheek	Human food	Others	0.22	75	25	3	21	0.012	50	1000	786	0.06	0.3	0.45	3	49.167	55.352	0.17	0.343	7250	0.57
Bovine	Rouge des Prés	Young Bull	Pasture	Cheek	Human food	Others	0.12	75	25	3	21	0.012	50	1000	786	0.06	0.3	0.45	3	49.167	55.352	0.17	0.343	7250	0.57
Bovine	Rouge des Prés	Young Bull	Pasture	Cheek trimmings	Pet food	Others	0.06	75	25	3	21	0.012	50	1000	786	0.06	0.3	0.45	3	49.167	55.352	0.17	0.343	242	0.57
Bovine	Rouge des Prés	Young Bull	Pasture	Chops	Pet food	Others	0.16	68	32	2	30	0.012	50	1000	786	0.06	0.3	0.45	3	49.167	55.352	0.17	0.343	242	0.57
Bovine	Rouge des Prés	Young Bull	Pasture	Contents of intestines	Spreading/Compost	GIT	2.53	85	15	13	2	0.012	50	1000	786	0.06	0.3	0.45	3	49.167	55.352	0.17	4.024	0	0.57
Bovine	Rouge des Prés	Young Bull	Pasture	Contents of the rumen	Spreading/Compost	GIT	4.87	68	32	29	3	0.012	50	1000	786	0.06	0.3	0.45	3	49.167	55.352	0.17	4.024	0	0.57
Bovine	Rouge des Prés	Young Bull	Pasture	Ears	PAP C3	Others	0.08	65	35	10	24	0.012	50	1000	786	0.06	0.3	0.45	3	49.167	55.352	0.17	0.343	283	0.57
Bovine	Rouge des Prés	Young Bull	Pasture	Esophagus	Pet food	Others	0.11	75	25	4	20	0.012	50	1000	786	0.06	0.3	0.45	3	49.167	55.352	0.17	0.343	242	0.57
Bovine	Rouge des Prés	Young Bull	Pasture	Fat	Fat and greaves C3	Carcass	6.84	10	90	88	2	0.012	50	1000	786	0.06	0.3	0.45	3	49.167	55.352	0.17	0.354	300	0.57
Bovine	Rouge des Prés	Young Bull	Pasture	Fat around heart	Fat and greaves C3	Others	0.22	10	90	88	2	0.012	50	1000	786	0.06	0.3	0.45	3	49.167	55.352	0.17	0.343	300	0.57
Bovine	Rouge des Prés	Young Bull	Pasture	Fat in the kidney	Fat and greaves C3	Others	0.03	10	90	88	2	0.012	50	1000	786	0.06	0.3	0.45	3	49.167	55.352	0.17	0.343	300	0.57
Bovine	Rouge des Prés	Young Bull	Pasture	Feet (without hooves)	Gelatin C3	Others	1.44	69	31	5	20	0.012	50	1000	786	0.06	0.3	0.45	3	49.167	55.352	0.17	0.343	10	0.57
Bovine	Rouge des Prés	Young Bull	Pasture	Floatation fat	Spreading/Compost	Others	0.91	15	85	84	1	0.012	50	1000	786	0.06	0.3	0.45	3	49.167	55.352	0.17	0.343	0	0.57
Bovine	Rouge des Prés	Young Bull	Pasture	Forehead	C1-C2 for disposal	Others	0.03	68	32	2	30	0.012	50	1000	786	0.06	0.3	0.45	3	49.167	55.352	0.17	0.343	0	0.57
Bovine	Rouge des Prés	Young Bull	Pasture	Forelock	PAP C3	Others	0.09	20	80	0	79	0.012	50	1000	786	0.06	0.3	0.45	3	49.167	55.352	0.17	0.343	283	0.57
Bovine	Rouge des Prés	Young Bull	Pasture	Gallbladder	Pet food	Others	0.04	75	25	5	20	0.012	50	1000	786	0.06	0.3	0.45	3	49.167	55.352	0.17	0.343	242	0.57
Bovine	Rouge des Prés	Young Bull	Pasture	Head trimmings	Pet food	Others	0.3	75	25	3	21	0.012	50	1000	786	0.06	0.3	0.45	3	49.167	55.352	0.17	0.343	242	0.57
Bovine	Rouge des Prés	Young Bull	Pasture	Heart	Human food	Others	0.36	75	25	3	20	0.012	50	1000	786	0.06	0.3	0.45	3	49.167	55.352	0.17	0.343	700	0.57
Bovine	Rouge des Prés	Young Bull	Pasture	Heart trimmings	Pet food	Others	0.04	75	25	3	21	0.012	50	1000	786	0.06	0.3	0.45	3	49.167	55.352	0.17	0.343	242	0.57
Bovine	Rouge des Prés	Young Bull	Pasture	Hide	Skin tannery C3	Others	5.65	68	32	2	30	0.012	50	1000	786	0.06	0.3	0.45	3	49.167	55.352	0.17	0.343	5500	0.57
Bovine	Rouge des Prés	Young Bull	Pasture	Hooves	PAP C3	Others	0.25	20	80	0	79	0.012	50	1000	786	0.06	0.3	0.45	3	49.167	55.352	0.17	0.343	283	0.57
Bovine	Rouge des Prés	Young Bull	Pasture	Horns	PAP C3	Others	0.06	20	80	0	79	0.012	50	1000	786	0.06	0.3	0.45	3	49.167	55.352	0.17	0.343	283	0.57
Bovine	Rouge des Prés	Young Bull	Pasture	Kidney	Human food	Others	0.22	75	25	2	21	0.012	50	1000	786	0.06	0.3	0.45	3	49.167	55.352	0.17	0.343	1340	0.57
Bovine	Rouge des Prés	Young Bull	Pasture	Large intestine	C1-C2 for disposal	GIT	1.44	75	25	5	20	0.012	50	1000	786	0.06	0.3	0.45	3	49.167	55.352	0.17	4.024	0	0.57
Bovine	Rouge des Prés	Young Bull	Pasture	Liver	Human food	Liver	1.46	70	30	5	20	0.012	50	1000	786	0.06	0.3	0.45	3	49.167	55.352	0.17	2.013	1600	0.57
Bovine	Rouge des Prés	Young Bull	Pasture	Liver trimmings	Pet food	Liver	0.16	75	25	3	21	0.012	50	1000	786	0.06	0.3	0.45	3	49.167	55.352	0.17	2.013	242	0.57
Bovine	Rouge des Prés	Young Bull	Pasture	Lower jaw	PAP C3	Others	0.4	60	40	15	15	0.012	50	1000	786	0.06	0.3	0.45	3	49.167	55.352	0.17	0.343	283	0.57
Bovine	Rouge des Prés	Young Bull	Pasture	Lungs	Pet food	Others	0.82	74	26	1	25	0.012	50	1000	786	0.06	0.3	0.45	3	49.167	55.352	0.17	0.343	242	0.57
Bovine	Rouge des Prés	Young Bull	Pasture	Mask	Skin tannery C3	Others	0.38	68	32	2	30	0.012	50	1000	786	0.06	0.3	0.45	3	49.167	55.352	0.17	0.343	5500	0.57
Bovine	Rouge des Prés	Young Bull	Pasture	Mesenteric fat	C1-C2 for disposal	GIT	1.18	10	90	88	2	0.012	50	1000	786	0.06	0.3	0.45	3	49.167	55.352	0.17	4.024	0	0.57
Bovine	Rouge des Prés	Young Bull	Pasture	Muscle	Human food	Carcass	38.19	76	24	5	20	0.012	50	1000	786	0.06	0.3	0.45	3	49.167	55.352	0.17	0.354	5510	0.57
Bovine	Rouge des Prés	Young Bull	Pasture	Muzzle	Human food	Others	0.2	68	32	2	30	0.012	50	1000	786	0.06	0.3	0.45	3	49.167	55.352	0.17	0.343	3310	0.57
Bovine	Rouge des Prés	Young Bull	Pasture	Omasum	Human food	GIT	0.18	75	25	5	20	0.012	50	1000	786	0.06	0.3	0.45	3	49.167	55.352	0.17	4.024	2470	0.57
Bovine	Rouge des Prés	Young Bull	Pasture	Omasum fat	Fat and greaves C3	GIT	0.12	20	80	75	5	0.012	50	1000	786	0.06	0.3	0.45	3	49.167	55.352	0.17	4.024	300	0.57
Bovine	Rouge des Prés	Young Bull	Pasture	Rumen and forestomach	Human food	GIT	0.94	75	25	5	20	0.012	50	1000	786	0.06	0.3	0.45	3	49.167	55.352	0.17	4.024	2470	0.57
Bovine	Rouge des Prés	Young Bull	Pasture	Rumen fat	Fat and greaves C3	GIT	0.18	10	80	75	5	0.012	50	1000	786	0.06	0.3	0.45	3	49.167	55.352	0.17	4.024	300	0.57
Bovine	Rouge des Prés	Young Bull	Pasture	Sanitary seizures	C1-C2 for disposal	Others	0.19	66	34	16	17	0.012	50	1000	786	0.06	0.3	0.45	3	49.167	55.352	0.17	0.343	0	0.57
Bovine	Rouge des Prés	Young Bull	Pasture	Screening and sifting wastes	C1-C2 for disposal	Others	0.36	15	85	84	1	0.012	50	1000	786	0.06	0.3	0.45	3	49.167	55.352	0.17	0.343	0	0.57
Bovine	Rouge des Prés	Young Bull	Pasture	Small intestine	PAP C3	GIT	1.09	75	25	5	20	0.012	50	1000	786	0.06	0.3	0.45	3	49.167	55.352	0.17	4.024	200	0.57
Bovine	Rouge des Prés	Young Bull	Pasture	Spinal cord	C1-C2 for disposal	Others	0.18	75	25	10	10	0.012	50	1000	786	0.06	0.3	0.45	3	49.167	55.352	0.17	0.343	0	0.57
Bovine	Rouge des Prés	Young Bull	Pasture	Spinal cord waste	C1-C2 for disposal	Others	0.05	75	25	10	10	0.012	50	1000	786	0.06	0.3	0.45	3	49.167	55.352	0.17	0.343	0	0.57
Bovine	Rouge des Prés	Young Bull	Pasture	Spine	C1-C2 for disposal	Carcass	2.73	60	40	15	15	0.012	50	1000	786	0.06	0.3	0.45	3	49.167	55.352	0.17	0.354	0	0.57
Bovine	Rouge des Prés	Young Bull	Pasture	Spleen	Pet food	Others	0.22	75	25	4	21	0.012	50	1000	786	0.06	0.3	0.45	3	49.167	55.352	0.17	0.343	242	0.57
Bovine	Rouge des Prés	Young Bull	Pasture	Stillborn	PAP C3	GIT	0.54	75	25	2	21	0.012	50	1000	786	0.06	0.3	0.45	3	49.167	55.352	0.17	4.024	0	0.57
Bovine	Rouge des Prés	Young Bull	Pasture	Tallow	Fat and greaves C3	Others	5.6	10	90	88	2	0.012	50	1000	786	0.06	0.3	0.45	3	49.167	55.352	0.17	0.343	300	0.57
Bovine	Rouge des Prés	Young Bull	Pasture	Tongue	Human food	Others	0.32	72	28	10	16	0.012	50	1000	786	0.06	0.3	0.45	3	49.167	55.352	0.17	0.343	5250	0.57
Bovine	Rouge des Prés	Young Bull	Pasture	Tonsil	C1-C2 for disposal	Others	0.04	75	25	12	10	0.012	50	1000	786	0.06	0.3	0.45	3	49.167	55.352	0.17	0.343	0	0.57
Bovine	Rouge des Prés	Young Bull	Pasture	Trachea	Pet food	Others	0.14	65	35	5	29	0.012	50	1000	786	0.06	0.3	0.45	3	49.167	55.352	0.17	0.343	242	0.57
Bovine	Rouge des Prés	Young Bull	Pasture	Udder	Pet food	Others	1.71	86	14	5	3	0.012	50	1000	786	0.06	0.3	0.45	3	49.167	55.352	0.17	0.343	242	0.57
Bovine	Rouge des Prés	Young Bull	Pasture	Upper throat	Pet food	Others	0.12	70	30	5	20	0.012	50	1000	786	0.06	0.3	0.45	3	49.167	55.352	0.17	0.343	242	0.57
Bovine	Rouge des Prés	Young Bull	Pasture	Water in the rumen	Spreading/Compost	GIT	2.71	99	1	0	3	0.012	50	1000	786	0.06	0.3	0.45	3	49.167	55.352	0.17	4.024	0	0.57
Bovine	Rouge des Prés	Beef	Pasture	Abomasum	Human food	GIT	0.21	75	25	5	20	0.012	50	1000	947	0.06	0.3	0.45	3	49.167	55.352	0.17	4.024	2470	0.55
Bovine	Rouge des Prés	Beef	Pasture	Abomasum fat	Fat and greaves C3	GIT	0.04	20	80	75	5	0.012	50	1000	947	0.06	0.3	0.45	3	49.167	55.352	0.17	4.024	300	0.55
Bovine	Rouge des Prés	Beef	Pasture	Aponeurosis	Human food	Carcass	2.75	75	25	2	23	0.012	50	1000	947	0.06	0.3	0.45	3	49.167	55.352	0.17	0.354	3310	0.55
Bovine	Rouge des Prés	Beef	Pasture	Bile	PAP C3	Others	0.01	90	10	2	8	0.012	50	1000	947	0.06	0.3	0.45	3	49.167	55.352	0.17	0.343	283	0.55
Bovine	Rouge des Prés	Beef	Pasture	Blood	PAP C3	Others	2.51	80	20	2	18	0.012	50	1000	947	0.06	0.3	0.45	3	49.167	55.352	0.17	0.343	736	0.55
Bovine	Rouge des Prés	Beef	Pasture	Blood	Pet food	Others	0.36	80	20	2	18	0.012	50	1000	947	0.06	0.3	0.45	3	49.167	55.352	0.17	0.343	242	0.55
Bovine	Rouge des Prés	Beef	Pasture	Bones	Gelatin C3	Carcass	6.16	60	40	15	15	0.012	50	1000	947	0.06	0.3	0.45	3	49.167	55.352	0.17	0.354	10	0.55
Bovine	Rouge des Prés	Beef	Pasture	Bones of head, brain, eyes and teeth	C1-C2 for disposal	Others	1.56	62	38	2	30	0.012	50	1000	947	0.06	0.3	0.45	3	49.167	55.352	0.17	0.343	0	0.55
Bovine	Rouge des Prés	Beef	Pasture	Cheek	Human food	Others	0.23	75	25	3	21	0.012	50	1000	947	0.06	0.3	0.45	3	49.167	55.352	0.17	0.343	7250	0.55
Bovine	Rouge des Prés	Beef	Pasture	Cheek	Human food	Others	0.13	75	25	3	21	0.012	50	1000	947	0.06	0.3	0.45	3	49.167	55.352	0.17	0.343	7250	0.55
Bovine	Rouge des Prés	Beef	Pasture	Cheek trimmings	Pet food	Others	0.06	75	25	3	21	0.012	50	1000	947	0.06	0.3	0.45	3	49.167	55.352	0.17	0.343	242	0.55
Bovine	Rouge des Prés	Beef	Pasture	Chops	Pet food	Others	0.17	68	32	2	30	0.012	50	1000	947	0.06	0.3	0.45	3	49.167	55.352	0.17	0.343	242	0.55
Bovine	Rouge des Prés	Beef	Pasture	Contents of intestines	Spreading/Compost	GIT	2.64	85	15	13	2	0.012	50	1000	947	0.06	0.3	0.45	3	49.167	55.352	0.17	4.024	0	0.55
Bovine	Rouge des Prés	Beef	Pasture	Contents of the rumen	Spreading/Compost	GIT	5.1	68	32	29	3	0.012	50	1000	947	0.06	0.3	0.45	3	49.167	55.352	0.17	4.024	0	0.55
Bovine	Rouge des Prés	Beef	Pasture	Ears	PAP C3	Others	0.08	65	35	10	24	0.012	50	1000	947	0.06	0.3	0.45	3	49.167	55.352	0.17	0.343	283	0.55
Bovine	Rouge des Prés	Beef	Pasture	Esophagus	Pet food	Others	0.12	75	25	4	20	0.012	50	1000	947	0.06	0.3	0.45	3	49.167	55.352	0.17	0.343	242	0.55
Bovine	Rouge des Prés	Beef	Pasture	Fat	Fat and greaves C3	Carcass	6.6	10	90	88	2	0.012	50	1000	947	0.06	0.3	0.45	3	49.167	55.352	0.17	0.354	300	0.55
Bovine	Rouge des Prés	Beef	Pasture	Fat around heart	Fat and greaves C3	Others	0.23	10	90	88	2	0.012	50	1000	947	0.06	0.3	0.45	3	49.167	55.352	0.17	0.343	300	0.55
Bovine	Rouge des Prés	Beef	Pasture	Fat in the kidney	Fat and greaves C3	Others	0.03	10	90	88	2	0.012	50	1000	947	0.06	0.3	0.45	3	49.167	55.352	0.17	0.343	300	0.55
Bovine	Rouge des Prés	Beef	Pasture	Feet (without hooves)	Gelatin C3	Others	1.51	69	31	5	20	0.012	50	1000	947	0.06	0.3	0.45	3	49.167	55.352	0.17	0.343	10	0.55
Bovine	Rouge des Prés	Beef	Pasture	Floatation fat	Spreading/Compost	Others	0.95	15	85	84	1	0.012	50	1000	947	0.06	0.3	0.45	3	49.167	55.352	0.17	0.343	0	0.55
Bovine	Rouge des Prés	Beef	Pasture	Forehead	C1-C2 for disposal	Others	0.03	68	32	2	30	0.012	50	1000	947	0.06	0.3	0.45	3	49.167	55.352	0.17	0.343	0	0.55
Bovine	Rouge des Prés	Beef	Pasture	Forelock	PAP C3	Others	0.09	20	80	0	79	0.012	50	1000	947	0.06	0.3	0.45	3	49.167	55.352	0.17	0.343	283	0.55
Bovine	Rouge des Prés	Beef	Pasture	Gallbladder	Pet food	Others	0.04	75	25	5	20	0.012	50	1000	947	0.06	0.3	0.45	3	49.167	55.352	0.17	0.343	242	0.55
Bovine	Rouge des Prés	Beef	Pasture	Head trimmings	Pet food	Others	0.32	75	25	3	21	0.012	50	1000	947	0.06	0.3	0.45	3	49.167	55.352	0.17	0.343	242	0.55
Bovine	Rouge des Prés	Beef	Pasture	Heart	Human food	Others	0.38	75	25	3	20	0.012	50	1000	947	0.06	0.3	0.45	3	49.167	55.352	0.17	0.343	700	0.55
Bovine	Rouge des Prés	Beef	Pasture	Heart trimmings	Pet food	Others	0.04	75	25	3	21	0.012	50	1000	947	0.06	0.3	0.45	3	49.167	55.352	0.17	0.343	242	0.55
Bovine	Rouge des Prés	Beef	Pasture	Hide	Skin tannery C3	Others	5.91	68	32	2	30	0.012	50	1000	947	0.06	0.3	0.45	3	49.167	55.352	0.17	0.343	5500	0.55
Bovine	Rouge des Prés	Beef	Pasture	Hooves	PAP C3	Others	0.26	20	80	0	79	0.012	50	1000	947	0.06	0.3	0.45	3	49.167	55.352	0.17	0.343	283	0.55
Bovine	Rouge des Prés	Beef	Pasture	Horns	PAP C3	Others	0.06	20	80	0	79	0.012	50	1000	947	0.06	0.3	0.45	3	49.167	55.352	0.17	0.343	283	0.55
Bovine	Rouge des Prés	Beef	Pasture	Kidney	Human food	Others	0.23	75	25	2	21	0.012	50	1000	947	0.06	0.3	0.45	3	49.167	55.352	0.17	0.343	1340	0.55
Bovine	Rouge des Prés	Beef	Pasture	Large intestine	C1-C2 for disposal	GIT	1.51	75	25	5	20	0.012	50	1000	947	0.06	0.3	0.45	3	49.167	55.352	0.17	4.024	0	0.55
Bovine	Rouge des Prés	Beef	Pasture	Liver	Human food	Liver	1.53	70	30	5	20	0.012	50	1000	947	0.06	0.3	0.45	3	49.167	55.352	0.17	2.013	1600	0.55
Bovine	Rouge des Prés	Beef	Pasture	Liver trimmings	Pet food	Liver	0.17	75	25	3	21	0.012	50	1000	947	0.06	0.3	0.45	3	49.167	55.352	0.17	2.013	242	0.55
Bovine	Rouge des Prés	Beef	Pasture	Lower jaw	PAP C3	Others	0.42	60	40	15	15	0.012	50	1000	947	0.06	0.3	0.45	3	49.167	55.352	0.17	0.343	283	0.55
Bovine	Rouge des Prés	Beef	Pasture	Lungs	Pet food	Others	0.85	74	26	1	25	0.012	50	1000	947	0.06	0.3	0.45	3	49.167	55.352	0.17	0.343	242	0.55
Bovine	Rouge des Prés	Beef	Pasture	Mask	Skin tannery C3	Others	0.4	68	32	2	30	0.012	50	1000	947	0.06	0.3	0.45	3	49.167	55.352	0.17	0.343	5500	0.55
Bovine	Rouge des Prés	Beef	Pasture	Mesenteric fat	C1-C2 for disposal	GIT	1.23	10	90	88	2	0.012	50	1000	947	0.06	0.3	0.45	3	49.167	55.352	0.17	4.024	0	0.55
Bovine	Rouge des Prés	Beef	Pasture	Muscle	Human food	Carcass	36.85	76	24	5	20	0.012	50	1000	947	0.06	0.3	0.45	3	49.167	55.352	0.17	0.354	5510	0.55
Bovine	Rouge des Prés	Beef	Pasture	Muzzle	Human food	Others	0.21	68	32	2	30	0.012	50	1000	947	0.06	0.3	0.45	3	49.167	55.352	0.17	0.343	3310	0.55
Bovine	Rouge des Prés	Beef	Pasture	Omasum	Human food	GIT	0.19	75	25	5	20	0.012	50	1000	947	0.06	0.3	0.45	3	49.167	55.352	0.17	4.024	2470	0.55
Bovine	Rouge des Prés	Beef	Pasture	Omasum fat	Fat and greaves C3	GIT	0.13	20	80	75	5	0.012	50	1000	947	0.06	0.3	0.45	3	49.167	55.352	0.17	4.024	300	0.55
Bovine	Rouge des Prés	Beef	Pasture	Rumen and forestomach	Human food	GIT	0.98	75	25	5	20	0.012	50	1000	947	0.06	0.3	0.45	3	49.167	55.352	0.17	4.024	2470	0.55
Bovine	Rouge des Prés	Beef	Pasture	Rumen fat	Fat and greaves C3	GIT	0.19	10	80	75	5	0.012	50	1000	947	0.06	0.3	0.45	3	49.167	55.352	0.17	4.024	300	0.55
Bovine	Rouge des Prés	Beef	Pasture	Sanitary seizures	C1-C2 for disposal	Others	0.2	66	34	16	17	0.012	50	1000	947	0.06	0.3	0.45	3	49.167	55.352	0.17	0.343	0	0.55
Bovine	Rouge des Prés	Beef	Pasture	Screening and sifting wastes	C1-C2 for disposal	Others	0.38	15	85	84	1	0.012	50	1000	947	0.06	0.3	0.45	3	49.167	55.352	0.17	0.343	0	0.55
Bovine	Rouge des Prés	Beef	Pasture	Small intestine	PAP C3	GIT	1.14	75	25	5	20	0.012	50	1000	947	0.06	0.3	0.45	3	49.167	55.352	0.17	4.024	200	0.55
Bovine	Rouge des Prés	Beef	Pasture	Spinal cord	C1-C2 for disposal	Others	0.19	75	25	10	10	0.012	50	1000	947	0.06	0.3	0.45	3	49.167	55.352	0.17	0.343	0	0.55
Bovine	Rouge des Prés	Beef	Pasture	Spinal cord waste	C1-C2 for disposal	Others	0.05	75	25	10	10	0.012	50	1000	947	0.06	0.3	0.45	3	49.167	55.352	0.17	0.343	0	0.55
Bovine	Rouge des Prés	Beef	Pasture	Spine	C1-C2 for disposal	Carcass	2.64	60	40	15	15	0.012	50	1000	947	0.06	0.3	0.45	3	49.167	55.352	0.17	0.354	0	0.55
Bovine	Rouge des Prés	Beef	Pasture	Spleen	Pet food	Others	0.23	75	25	4	21	0.012	50	1000	947	0.06	0.3	0.45	3	49.167	55.352	0.17	0.343	242	0.55
Bovine	Rouge des Prés	Beef	Pasture	Stillborn	PAP C3	GIT	0.57	75	25	2	21	0.012	50	1000	947	0.06	0.3	0.45	3	49.167	55.352	0.17	4.024	0	0.55
Bovine	Rouge des Prés	Beef	Pasture	Tallow	Fat and greaves C3	Others	5.86	10	90	88	2	0.012	50	1000	947	0.06	0.3	0.45	3	49.167	55.352	0.17	0.343	300	0.55
Bovine	Rouge des Prés	Beef	Pasture	Tongue	Human food	Others	0.34	72	28	10	16	0.012	50	1000	947	0.06	0.3	0.45	3	49.167	55.352	0.17	0.343	5250	0.55
Bovine	Rouge des Prés	Beef	Pasture	Tonsil	C1-C2 for disposal	Others	0.04	75	25	12	10	0.012	50	1000	947	0.06	0.3	0.45	3	49.167	55.352	0.17	0.343	0	0.55
Bovine	Rouge des Prés	Beef	Pasture	Trachea	Pet food	Others	0.15	65	35	5	29	0.012	50	1000	947	0.06	0.3	0.45	3	49.167	55.352	0.17	0.343	242	0.55
Bovine	Rouge des Prés	Beef	Pasture	Udder	Pet food	Others	1.79	86	14	5	3	0.012	50	1000	947	0.06	0.3	0.45	3	49.167	55.352	0.17	0.343	242	0.55
Bovine	Rouge des Prés	Beef	Pasture	Upper throat	Pet food	Others	0.13	70	30	5	20	0.012	50	1000	947	0.06	0.3	0.45	3	49.167	55.352	0.17	0.343	242	0.55
Bovine	Rouge des Prés	Beef	Pasture	Water in the rumen	Spreading/Compost	GIT	2.83	99	1	0	3	0.012	50	1000	947	0.06	0.3	0.45	3	49.167	55.352	0.17	4.024	0	0.55
Bovine	Rouge des Prés	Heifer	Pasture	Abomasum	Human food	GIT	0.22	75	25	5	20	0.012	50	1000	774	0.06	0.3	0.45	3	49.167	55.352	0.17	4.024	2470	0.54
Bovine	Rouge des Prés	Heifer	Pasture	Abomasum fat	Fat and greaves C3	GIT	0.04	20	80	75	5	0.012	50	1000	774	0.06	0.3	0.45	3	49.167	55.352	0.17	4.024	300	0.54
Bovine	Rouge des Prés	Heifer	Pasture	Aponeurosis	Human food	Carcass	2.7	75	25	2	23	0.012	50	1000	774	0.06	0.3	0.45	3	49.167	55.352	0.17	0.354	3310	0.54
Bovine	Rouge des Prés	Heifer	Pasture	Bile	PAP C3	Others	0.01	90	10	2	8	0.012	50	1000	774	0.06	0.3	0.45	3	49.167	55.352	0.17	0.343	283	0.54
Bovine	Rouge des Prés	Heifer	Pasture	Blood	PAP C3	Others	2.56	80	20	2	18	0.012	50	1000	774	0.06	0.3	0.45	3	49.167	55.352	0.17	0.343	736	0.54
Bovine	Rouge des Prés	Heifer	Pasture	Blood	Pet food	Others	0.37	80	20	2	18	0.012	50	1000	774	0.06	0.3	0.45	3	49.167	55.352	0.17	0.343	242	0.54
Bovine	Rouge des Prés	Heifer	Pasture	Bones	Gelatin C3	Carcass	6.05	60	40	15	15	0.012	50	1000	774	0.06	0.3	0.45	3	49.167	55.352	0.17	0.354	10	0.54
Bovine	Rouge des Prés	Heifer	Pasture	Bones of head, brain, eyes and teeth	C1-C2 for disposal	Others	1.59	62	38	2	30	0.012	50	1000	774	0.06	0.3	0.45	3	49.167	55.352	0.17	0.343	0	0.54
Bovine	Rouge des Prés	Heifer	Pasture	Cheek	Human food	Others	0.24	75	25	3	21	0.012	50	1000	774	0.06	0.3	0.45	3	49.167	55.352	0.17	0.343	7250	0.54
Bovine	Rouge des Prés	Heifer	Pasture	Cheek	Human food	Others	0.13	75	25	3	21	0.012	50	1000	774	0.06	0.3	0.45	3	49.167	55.352	0.17	0.343	7250	0.54
Bovine	Rouge des Prés	Heifer	Pasture	Cheek trimmings	Pet food	Others	0.06	75	25	3	21	0.012	50	1000	774	0.06	0.3	0.45	3	49.167	55.352	0.17	0.343	242	0.54
Bovine	Rouge des Prés	Heifer	Pasture	Chops	Pet food	Others	0.17	68	32	2	30	0.012	50	1000	774	0.06	0.3	0.45	3	49.167	55.352	0.17	0.343	242	0.54
Bovine	Rouge des Prés	Heifer	Pasture	Contents of intestines	Spreading/Compost	GIT	2.7	85	15	13	2	0.012	50	1000	774	0.06	0.3	0.45	3	49.167	55.352	0.17	4.024	0	0.54
Bovine	Rouge des Prés	Heifer	Pasture	Contents of the rumen	Spreading/Compost	GIT	5.21	68	32	29	3	0.012	50	1000	774	0.06	0.3	0.45	3	49.167	55.352	0.17	4.024	0	0.54
Bovine	Rouge des Prés	Heifer	Pasture	Ears	PAP C3	Others	0.09	65	35	10	24	0.012	50	1000	774	0.06	0.3	0.45	3	49.167	55.352	0.17	0.343	283	0.54
Bovine	Rouge des Prés	Heifer	Pasture	Esophagus	Pet food	Others	0.12	75	25	4	20	0.012	50	1000	774	0.06	0.3	0.45	3	49.167	55.352	0.17	0.343	242	0.54
Bovine	Rouge des Prés	Heifer	Pasture	Fat	Fat and greaves C3	Carcass	6.48	10	90	88	2	0.012	50	1000	774	0.06	0.3	0.45	3	49.167	55.352	0.17	0.354	300	0.54
Bovine	Rouge des Prés	Heifer	Pasture	Fat around heart	Fat and greaves C3	Others	0.24	10	90	88	2	0.012	50	1000	774	0.06	0.3	0.45	3	49.167	55.352	0.17	0.343	300	0.54
Bovine	Rouge des Prés	Heifer	Pasture	Fat in the kidney	Fat and greaves C3	Others	0.03	10	90	88	2	0.012	50	1000	774	0.06	0.3	0.45	3	49.167	55.352	0.17	0.343	300	0.54
Bovine	Rouge des Prés	Heifer	Pasture	Feet (without hooves)	Gelatin C3	Others	1.54	69	31	5	20	0.012	50	1000	774	0.06	0.3	0.45	3	49.167	55.352	0.17	0.343	10	0.54
Bovine	Rouge des Prés	Heifer	Pasture	Floatation fat	Spreading/Compost	Others	0.97	15	85	84	1	0.012	50	1000	774	0.06	0.3	0.45	3	49.167	55.352	0.17	0.343	0	0.54
Bovine	Rouge des Prés	Heifer	Pasture	Forehead	C1-C2 for disposal	Others	0.03	68	32	2	30	0.012	50	1000	774	0.06	0.3	0.45	3	49.167	55.352	0.17	0.343	0	0.54
Bovine	Rouge des Prés	Heifer	Pasture	Forelock	PAP C3	Others	0.1	20	80	0	79	0.012	50	1000	774	0.06	0.3	0.45	3	49.167	55.352	0.17	0.343	283	0.54
Bovine	Rouge des Prés	Heifer	Pasture	Gallbladder	Pet food	Others	0.04	75	25	5	20	0.012	50	1000	774	0.06	0.3	0.45	3	49.167	55.352	0.17	0.343	242	0.54
Bovine	Rouge des Prés	Heifer	Pasture	Head trimmings	Pet food	Others	0.32	75	25	3	21	0.012	50	1000	774	0.06	0.3	0.45	3	49.167	55.352	0.17	0.343	242	0.54
Bovine	Rouge des Prés	Heifer	Pasture	Heart	Human food	Others	0.39	75	25	3	20	0.012	50	1000	774	0.06	0.3	0.45	3	49.167	55.352	0.17	0.343	700	0.54
Bovine	Rouge des Prés	Heifer	Pasture	Heart trimmings	Pet food	Others	0.04	75	25	3	21	0.012	50	1000	774	0.06	0.3	0.45	3	49.167	55.352	0.17	0.343	242	0.54
Bovine	Rouge des Prés	Heifer	Pasture	Hide	Skin tannery C3	Others	6.04	68	32	2	30	0.012	50	1000	774	0.06	0.3	0.45	3	49.167	55.352	0.17	0.343	5500	0.54
Bovine	Rouge des Prés	Heifer	Pasture	Hooves	PAP C3	Others	0.27	20	80	0	79	0.012	50	1000	774	0.06	0.3	0.45	3	49.167	55.352	0.17	0.343	283	0.54
Bovine	Rouge des Prés	Heifer	Pasture	Horns	PAP C3	Others	0.06	20	80	0	79	0.012	50	1000	774	0.06	0.3	0.45	3	49.167	55.352	0.17	0.343	283	0.54
Bovine	Rouge des Prés	Heifer	Pasture	Kidney	Human food	Others	0.24	75	25	2	21	0.012	50	1000	774	0.06	0.3	0.45	3	49.167	55.352	0.17	0.343	1340	0.54
Bovine	Rouge des Prés	Heifer	Pasture	Large intestine	C1-C2 for disposal	GIT	1.54	75	25	5	20	0.012	50	1000	774	0.06	0.3	0.45	3	49.167	55.352	0.17	4.024	0	0.54
Bovine	Rouge des Prés	Heifer	Pasture	Liver	Human food	Liver	1.56	70	30	5	20	0.012	50	1000	774	0.06	0.3	0.45	3	49.167	55.352	0.17	2.013	1600	0.54
Bovine	Rouge des Prés	Heifer	Pasture	Liver trimmings	Pet food	Liver	0.17	75	25	3	21	0.012	50	1000	774	0.06	0.3	0.45	3	49.167	55.352	0.17	2.013	242	0.54
Bovine	Rouge des Prés	Heifer	Pasture	Lower jaw	PAP C3	Others	0.43	60	40	15	15	0.012	50	1000	774	0.06	0.3	0.45	3	49.167	55.352	0.17	0.343	283	0.54
Bovine	Rouge des Prés	Heifer	Pasture	Lungs	Pet food	Others	0.87	74	26	1	25	0.012	50	1000	774	0.06	0.3	0.45	3	49.167	55.352	0.17	0.343	242	0.54
Bovine	Rouge des Prés	Heifer	Pasture	Mask	Skin tannery C3	Others	0.41	68	32	2	30	0.012	50	1000	774	0.06	0.3	0.45	3	49.167	55.352	0.17	0.343	5500	0.54
Bovine	Rouge des Prés	Heifer	Pasture	Mesenteric fat	C1-C2 for disposal	GIT	1.26	10	90	88	2	0.012	50	1000	774	0.06	0.3	0.45	3	49.167	55.352	0.17	4.024	0	0.54
Bovine	Rouge des Prés	Heifer	Pasture	Muscle	Human food	Carcass	36.18	76	24	5	20	0.012	50	1000	774	0.06	0.3	0.45	3	49.167	55.352	0.17	0.354	5510	0.54
Bovine	Rouge des Prés	Heifer	Pasture	Muzzle	Human food	Others	0.22	68	32	2	30	0.012	50	1000	774	0.06	0.3	0.45	3	49.167	55.352	0.17	0.343	3310	0.54
Bovine	Rouge des Prés	Heifer	Pasture	Omasum	Human food	GIT	0.19	75	25	5	20	0.012	50	1000	774	0.06	0.3	0.45	3	49.167	55.352	0.17	4.024	2470	0.54
Bovine	Rouge des Prés	Heifer	Pasture	Omasum fat	Fat and greaves C3	GIT	0.13	20	80	75	5	0.012	50	1000	774	0.06	0.3	0.45	3	49.167	55.352	0.17	4.024	300	0.54
Bovine	Rouge des Prés	Heifer	Pasture	Rumen and forestomach	Human food	GIT	1.00	75	25	5	20	0.012	50	1000	774	0.06	0.3	0.45	3	49.167	55.352	0.17	4.024	2470	0.54
Bovine	Rouge des Prés	Heifer	Pasture	Rumen fat	Fat and greaves C3	GIT	0.19	10	80	75	5	0.012	50	1000	774	0.06	0.3	0.45	3	49.167	55.352	0.17	4.024	300	0.54
Bovine	Rouge des Prés	Heifer	Pasture	Sanitary seizures	C1-C2 for disposal	Others	0.2	66	34	16	17	0.012	50	1000	774	0.06	0.3	0.45	3	49.167	55.352	0.17	0.343	0	0.54
Bovine	Rouge des Prés	Heifer	Pasture	Screening and sifting wastes	C1-C2 for disposal	Others	0.39	15	85	84	1	0.012	50	1000	774	0.06	0.3	0.45	3	49.167	55.352	0.17	0.343	0	0.54
Bovine	Rouge des Prés	Heifer	Pasture	Small intestine	PAP C3	GIT	1.16	75	25	5	20	0.012	50	1000	774	0.06	0.3	0.45	3	49.167	55.352	0.17	4.024	200	0.54
Bovine	Rouge des Prés	Heifer	Pasture	Spinal cord	C1-C2 for disposal	Others	0.19	75	25	10	10	0.012	50	1000	774	0.06	0.3	0.45	3	49.167	55.352	0.17	0.343	0	0.54
Bovine	Rouge des Prés	Heifer	Pasture	Spinal cord waste	C1-C2 for disposal	Others	0.05	75	25	10	10	0.012	50	1000	774	0.06	0.3	0.45	3	49.167	55.352	0.17	0.343	0	0.54
Bovine	Rouge des Prés	Heifer	Pasture	Spine	C1-C2 for disposal	Carcass	2.59	60	40	15	15	0.012	50	1000	774	0.06	0.3	0.45	3	49.167	55.352	0.17	0.354	0	0.54
Bovine	Rouge des Prés	Heifer	Pasture	Spleen	Pet food	Others	0.24	75	25	4	21	0.012	50	1000	774	0.06	0.3	0.45	3	49.167	55.352	0.17	0.343	242	0.54
Bovine	Rouge des Prés	Heifer	Pasture	Stillborn	PAP C3	GIT	0.58	75	25	2	21	0.012	50	1000	774	0.06	0.3	0.45	3	49.167	55.352	0.17	4.024	0	0.54
Bovine	Rouge des Prés	Heifer	Pasture	Tallow	Fat and greaves C3	Others	5.99	10	90	88	2	0.012	50	1000	774	0.06	0.3	0.45	3	49.167	55.352	0.17	0.343	300	0.54
Bovine	Rouge des Prés	Heifer	Pasture	Tongue	Human food	Others	0.34	72	28	10	16	0.012	50	1000	774	0.06	0.3	0.45	3	49.167	55.352	0.17	0.343	5250	0.54
Bovine	Rouge des Prés	Heifer	Pasture	Tonsil	C1-C2 for disposal	Others	0.04	75	25	12	10	0.012	50	1000	774	0.06	0.3	0.45	3	49.167	55.352	0.17	0.343	0	0.54
Bovine	Rouge des Prés	Heifer	Pasture	Trachea	Pet food	Others	0.15	65	35	5	29	0.012	50	1000	774	0.06	0.3	0.45	3	49.167	55.352	0.17	0.343	242	0.54
Bovine	Rouge des Prés	Heifer	Pasture	Udder	Pet food	Others	1.83	86	14	5	3	0.012	50	1000	774	0.06	0.3	0.45	3	49.167	55.352	0.17	0.343	242	0.54
Bovine	Rouge des Prés	Heifer	Pasture	Upper throat	Pet food	Others	0.13	70	30	5	20	0.012	50	1000	774	0.06	0.3	0.45	3	49.167	55.352	0.17	0.343	242	0.54
Bovine	Rouge des Prés	Heifer	Pasture	Water in the rumen	Spreading/Compost	GIT	2.9	99	1	0	3	0.012	50	1000	774	0.06	0.3	0.45	3	49.167	55.352	0.17	4.024	0	0.54
Bovine	Rouge des Prés	Cull Cow	Pasture	Abomasum	Human food	GIT	0.22	75	25	5	20	0.012	50	1000	844	0.06	0.3	0.45	3	49.167	55.352	0.17	4.024	2470	0.52
Bovine	Rouge des Prés	Cull Cow	Pasture	Abomasum fat	Fat and greaves C3	GIT	0.04	20	80	75	5	0.012	50	1000	844	0.06	0.3	0.45	3	49.167	55.352	0.17	4.024	300	0.52
Bovine	Rouge des Prés	Cull Cow	Pasture	Aponeurosis	Human food	Carcass	2.6	75	25	2	23	0.012	50	1000	844	0.06	0.3	0.45	3	49.167	55.352	0.17	0.354	3310	0.52
Bovine	Rouge des Prés	Cull Cow	Pasture	Bile	PAP C3	Others	0.01	90	10	2	8	0.012	50	1000	844	0.06	0.3	0.45	3	49.167	55.352	0.17	0.343	283	0.52
Bovine	Rouge des Prés	Cull Cow	Pasture	Blood	PAP C3	Others	2.67	80	20	2	18	0.012	50	1000	844	0.06	0.3	0.45	3	49.167	55.352	0.17	0.343	736	0.52
Bovine	Rouge des Prés	Cull Cow	Pasture	Blood	Pet food	Others	0.38	80	20	2	18	0.012	50	1000	844	0.06	0.3	0.45	3	49.167	55.352	0.17	0.343	242	0.52
Bovine	Rouge des Prés	Cull Cow	Pasture	Bones	Gelatin C3	Carcass	5.83	60	40	15	15	0.012	50	1000	844	0.06	0.3	0.45	3	49.167	55.352	0.17	0.354	10	0.52
Bovine	Rouge des Prés	Cull Cow	Pasture	Bones of head, brain, eyes and teeth	C1-C2 for disposal	Others	1.66	62	38	2	30	0.012	50	1000	844	0.06	0.3	0.45	3	49.167	55.352	0.17	0.343	0	0.52
Bovine	Rouge des Prés	Cull Cow	Pasture	Cheek	Human food	Others	0.25	75	25	3	21	0.012	50	1000	844	0.06	0.3	0.45	3	49.167	55.352	0.17	0.343	7250	0.52
Bovine	Rouge des Prés	Cull Cow	Pasture	Cheek	Human food	Others	0.13	75	25	3	21	0.012	50	1000	844	0.06	0.3	0.45	3	49.167	55.352	0.17	0.343	7250	0.52
Bovine	Rouge des Prés	Cull Cow	Pasture	Cheek trimmings	Pet food	Others	0.07	75	25	3	21	0.012	50	1000	844	0.06	0.3	0.45	3	49.167	55.352	0.17	0.343	242	0.52
Bovine	Rouge des Prés	Cull Cow	Pasture	Chops	Pet food	Others	0.18	68	32	2	30	0.012	50	1000	844	0.06	0.3	0.45	3	49.167	55.352	0.17	0.343	242	0.52
Bovine	Rouge des Prés	Cull Cow	Pasture	Contents of intestines	Spreading/Compost	GIT	2.82	85	15	13	2	0.012	50	1000	844	0.06	0.3	0.45	3	49.167	55.352	0.17	4.024	0	0.52
Bovine	Rouge des Prés	Cull Cow	Pasture	Contents of the rumen	Spreading/Compost	GIT	5.44	68	32	29	3	0.012	50	1000	844	0.06	0.3	0.45	3	49.167	55.352	0.17	4.024	0	0.52
Bovine	Rouge des Prés	Cull Cow	Pasture	Ears	PAP C3	Others	0.09	65	35	10	24	0.012	50	1000	844	0.06	0.3	0.45	3	49.167	55.352	0.17	0.343	283	0.52
Bovine	Rouge des Prés	Cull Cow	Pasture	Esophagus	Pet food	Others	0.12	75	25	4	20	0.012	50	1000	844	0.06	0.3	0.45	3	49.167	55.352	0.17	0.343	242	0.52
Bovine	Rouge des Prés	Cull Cow	Pasture	Fat	Fat and greaves C3	Carcass	6.24	10	90	88	2	0.012	50	1000	844	0.06	0.3	0.45	3	49.167	55.352	0.17	0.354	300	0.52
Bovine	Rouge des Prés	Cull Cow	Pasture	Fat around heart	Fat and greaves C3	Others	0.25	10	90	88	2	0.012	50	1000	844	0.06	0.3	0.45	3	49.167	55.352	0.17	0.343	300	0.52
Bovine	Rouge des Prés	Cull Cow	Pasture	Fat in the kidney	Fat and greaves C3	Others	0.03	10	90	88	2	0.012	50	1000	844	0.06	0.3	0.45	3	49.167	55.352	0.17	0.343	300	0.52
Bovine	Rouge des Prés	Cull Cow	Pasture	Feet (without hooves)	Gelatin C3	Others	1.61	69	31	5	20	0.012	50	1000	844	0.06	0.3	0.45	3	49.167	55.352	0.17	0.343	10	0.52
Bovine	Rouge des Prés	Cull Cow	Pasture	Floatation fat	Spreading/Compost	Others	1.01	15	85	84	1	0.012	50	1000	844	0.06	0.3	0.45	3	49.167	55.352	0.17	0.343	0	0.52
Bovine	Rouge des Prés	Cull Cow	Pasture	Forehead	C1-C2 for disposal	Others	0.03	68	32	2	30	0.012	50	1000	844	0.06	0.3	0.45	3	49.167	55.352	0.17	0.343	0	0.52
Bovine	Rouge des Prés	Cull Cow	Pasture	Forelock	PAP C3	Others	0.1	20	80	0	79	0.012	50	1000	844	0.06	0.3	0.45	3	49.167	55.352	0.17	0.343	283	0.52
Bovine	Rouge des Prés	Cull Cow	Pasture	Gallbladder	Pet food	Others	0.04	75	25	5	20	0.012	50	1000	844	0.06	0.3	0.45	3	49.167	55.352	0.17	0.343	242	0.52
Bovine	Rouge des Prés	Cull Cow	Pasture	Head trimmings	Pet food	Others	0.34	75	25	3	21	0.012	50	1000	844	0.06	0.3	0.45	3	49.167	55.352	0.17	0.343	242	0.52
Bovine	Rouge des Prés	Cull Cow	Pasture	Heart	Human food	Others	0.4	75	25	3	20	0.012	50	1000	844	0.06	0.3	0.45	3	49.167	55.352	0.17	0.343	700	0.52
Bovine	Rouge des Prés	Cull Cow	Pasture	Heart trimmings	Pet food	Others	0.04	75	25	3	21	0.012	50	1000	844	0.06	0.3	0.45	3	49.167	55.352	0.17	0.343	242	0.52
Bovine	Rouge des Prés	Cull Cow	Pasture	Hide	Skin tannery C3	Others	6.3	68	32	2	30	0.012	50	1000	844	0.06	0.3	0.45	3	49.167	55.352	0.17	0.343	5500	0.52
Bovine	Rouge des Prés	Cull Cow	Pasture	Hooves	PAP C3	Others	0.28	20	80	0	79	0.012	50	1000	844	0.06	0.3	0.45	3	49.167	55.352	0.17	0.343	283	0.52
Bovine	Rouge des Prés	Cull Cow	Pasture	Horns	PAP C3	Others	0.07	20	80	0	79	0.012	50	1000	844	0.06	0.3	0.45	3	49.167	55.352	0.17	0.343	283	0.52
Bovine	Rouge des Prés	Cull Cow	Pasture	Kidney	Human food	Others	0.25	75	25	2	21	0.012	50	1000	844	0.06	0.3	0.45	3	49.167	55.352	0.17	0.343	1340	0.52
Bovine	Rouge des Prés	Cull Cow	Pasture	Large intestine	C1-C2 for disposal	GIT	1.61	75	25	5	20	0.012	50	1000	844	0.06	0.3	0.45	3	49.167	55.352	0.17	4.024	0	0.52
Bovine	Rouge des Prés	Cull Cow	Pasture	Liver	Human food	Liver	1.63	70	30	5	20	0.012	50	1000	844	0.06	0.3	0.45	3	49.167	55.352	0.17	2.013	1600	0.52
Bovine	Rouge des Prés	Cull Cow	Pasture	Liver trimmings	Pet food	Liver	0.18	75	25	3	21	0.012	50	1000	844	0.06	0.3	0.45	3	49.167	55.352	0.17	2.013	242	0.52
Bovine	Rouge des Prés	Cull Cow	Pasture	Lower jaw	PAP C3	Others	0.45	60	40	15	15	0.012	50	1000	844	0.06	0.3	0.45	3	49.167	55.352	0.17	0.343	283	0.52
Bovine	Rouge des Prés	Cull Cow	Pasture	Lungs	Pet food	Others	0.91	74	26	1	25	0.012	50	1000	844	0.06	0.3	0.45	3	49.167	55.352	0.17	0.343	242	0.52
Bovine	Rouge des Prés	Cull Cow	Pasture	Mask	Skin tannery C3	Others	0.43	68	32	2	30	0.012	50	1000	844	0.06	0.3	0.45	3	49.167	55.352	0.17	0.343	5500	0.52
Bovine	Rouge des Prés	Cull Cow	Pasture	Mesenteric fat	C1-C2 for disposal	GIT	1.31	10	90	88	2	0.012	50	1000	844	0.06	0.3	0.45	3	49.167	55.352	0.17	4.024	0	0.52
Bovine	Rouge des Prés	Cull Cow	Pasture	Muscle	Human food	Carcass	34.84	76	24	5	20	0.012	50	1000	844	0.06	0.3	0.45	3	49.167	55.352	0.17	0.354	5510	0.52
Bovine	Rouge des Prés	Cull Cow	Pasture	Muzzle	Human food	Others	0.22	68	32	2	30	0.012	50	1000	844	0.06	0.3	0.45	3	49.167	55.352	0.17	0.343	3310	0.52
Bovine	Rouge des Prés	Cull Cow	Pasture	Omasum	Human food	GIT	0.2	75	25	5	20	0.012	50	1000	844	0.06	0.3	0.45	3	49.167	55.352	0.17	4.024	2470	0.52
Bovine	Rouge des Prés	Cull Cow	Pasture	Omasum fat	Fat and greaves C3	GIT	0.13	20	80	75	5	0.012	50	1000	844	0.06	0.3	0.45	3	49.167	55.352	0.17	4.024	300	0.52
Bovine	Rouge des Prés	Cull Cow	Pasture	Rumen and forestomach	Human food	GIT	1.04	75	25	5	20	0.012	50	1000	844	0.06	0.3	0.45	3	49.167	55.352	0.17	4.024	2470	0.52
Bovine	Rouge des Prés	Cull Cow	Pasture	Rumen fat	Fat and greaves C3	GIT	0.2	10	80	75	5	0.012	50	1000	844	0.06	0.3	0.45	3	49.167	55.352	0.17	4.024	300	0.52
Bovine	Rouge des Prés	Cull Cow	Pasture	Sanitary seizures	C1-C2 for disposal	Others	0.21	66	34	16	17	0.012	50	1000	844	0.06	0.3	0.45	3	49.167	55.352	0.17	0.343	0	0.52
Bovine	Rouge des Prés	Cull Cow	Pasture	Screening and sifting wastes	C1-C2 for disposal	Others	0.4	15	85	84	1	0.012	50	1000	844	0.06	0.3	0.45	3	49.167	55.352	0.17	0.343	0	0.52
Bovine	Rouge des Prés	Cull Cow	Pasture	Small intestine	PAP C3	GIT	1.21	75	25	5	20	0.012	50	1000	844	0.06	0.3	0.45	3	49.167	55.352	0.17	4.024	200	0.52
Bovine	Rouge des Prés	Cull Cow	Pasture	Spinal cord	C1-C2 for disposal	Others	0.2	75	25	10	10	0.012	50	1000	844	0.06	0.3	0.45	3	49.167	55.352	0.17	0.343	0	0.52
Bovine	Rouge des Prés	Cull Cow	Pasture	Spinal cord waste	C1-C2 for disposal	Others	0.06	75	25	10	10	0.012	50	1000	844	0.06	0.3	0.45	3	49.167	55.352	0.17	0.343	0	0.52
Bovine	Rouge des Prés	Cull Cow	Pasture	Spine	C1-C2 for disposal	Carcass	2.49	60	40	15	15	0.012	50	1000	844	0.06	0.3	0.45	3	49.167	55.352	0.17	0.354	0	0.52
Bovine	Rouge des Prés	Cull Cow	Pasture	Spleen	Pet food	Others	0.25	75	25	4	21	0.012	50	1000	844	0.06	0.3	0.45	3	49.167	55.352	0.17	0.343	242	0.52
Bovine	Rouge des Prés	Cull Cow	Pasture	Stillborn	PAP C3	GIT	0.61	75	25	2	21	0.012	50	1000	844	0.06	0.3	0.45	3	49.167	55.352	0.17	4.024	0	0.52
Bovine	Rouge des Prés	Cull Cow	Pasture	Tallow	Fat and greaves C3	Others	6.25	10	90	88	2	0.012	50	1000	844	0.06	0.3	0.45	3	49.167	55.352	0.17	0.343	300	0.52
Bovine	Rouge des Prés	Cull Cow	Pasture	Tongue	Human food	Others	0.36	72	28	10	16	0.012	50	1000	844	0.06	0.3	0.45	3	49.167	55.352	0.17	0.343	5250	0.52
Bovine	Rouge des Prés	Cull Cow	Pasture	Tonsil	C1-C2 for disposal	Others	0.04	75	25	12	10	0.012	50	1000	844	0.06	0.3	0.45	3	49.167	55.352	0.17	0.343	0	0.52
Bovine	Rouge des Prés	Cull Cow	Pasture	Trachea	Pet food	Others	0.16	65	35	5	29	0.012	50	1000	844	0.06	0.3	0.45	3	49.167	55.352	0.17	0.343	242	0.52
Bovine	Rouge des Prés	Cull Cow	Pasture	Udder	Pet food	Others	1.91	86	14	5	3	0.012	50	1000	844	0.06	0.3	0.45	3	49.167	55.352	0.17	0.343	242	0.52
Bovine	Rouge des Prés	Cull Cow	Pasture	Upper throat	Pet food	Others	0.13	70	30	5	20	0.012	50	1000	844	0.06	0.3	0.45	3	49.167	55.352	0.17	0.343	242	0.52
Bovine	Rouge des Prés	Cull Cow	Pasture	Water in the rumen	Spreading/Compost	GIT	3.02	99	1	0	3	0.012	50	1000	844	0.06	0.3	0.45	3	49.167	55.352	0.17	4.024	0	0.52
Bovine	Charolaise x Rustique	Young Bull	Pasture	Abomasum	Human food	GIT	0.2	75	25	5	20	0.012	50	1000	740	0.06	0.3	0.45	3	49.167	55.352	0.17	4.024	2470	0.57
Bovine	Charolaise x Rustique	Young Bull	Pasture	Abomasum fat	Fat and greaves C3	GIT	0.04	20	80	75	5	0.012	50	1000	740	0.06	0.3	0.45	3	49.167	55.352	0.17	4.024	300	0.57
Bovine	Charolaise x Rustique	Young Bull	Pasture	Aponeurosis	Human food	Carcass	2.85	75	25	2	23	0.012	50	1000	740	0.06	0.3	0.45	3	49.167	55.352	0.17	0.354	3310	0.57
Bovine	Charolaise x Rustique	Young Bull	Pasture	Bile	PAP C3	Others	0.01	90	10	2	8	0.012	50	1000	740	0.06	0.3	0.45	3	49.167	55.352	0.17	0.343	283	0.57
Bovine	Charolaise x Rustique	Young Bull	Pasture	Blood	PAP C3	Others	2.4	80	20	2	18	0.012	50	1000	740	0.06	0.3	0.45	3	49.167	55.352	0.17	0.343	736	0.57
Bovine	Charolaise x Rustique	Young Bull	Pasture	Blood	Pet food	Others	0.34	80	20	2	18	0.012	50	1000	740	0.06	0.3	0.45	3	49.167	55.352	0.17	0.343	242	0.57
Bovine	Charolaise x Rustique	Young Bull	Pasture	Bones	Gelatin C3	Carcass	6.39	60	40	15	15	0.012	50	1000	740	0.06	0.3	0.45	3	49.167	55.352	0.17	0.354	10	0.57
Bovine	Charolaise x Rustique	Young Bull	Pasture	Bones of head, brain, eyes and teeth	C1-C2 for disposal	Others	1.49	62	38	2	30	0.012	50	1000	740	0.06	0.3	0.45	3	49.167	55.352	0.17	0.343	0	0.57
Bovine	Charolaise x Rustique	Young Bull	Pasture	Cheek	Human food	Others	0.22	75	25	3	21	0.012	50	1000	740	0.06	0.3	0.45	3	49.167	55.352	0.17	0.343	7250	0.57
Bovine	Charolaise x Rustique	Young Bull	Pasture	Cheek	Human food	Others	0.12	75	25	3	21	0.012	50	1000	740	0.06	0.3	0.45	3	49.167	55.352	0.17	0.343	7250	0.57
Bovine	Charolaise x Rustique	Young Bull	Pasture	Cheek trimmings	Pet food	Others	0.06	75	25	3	21	0.012	50	1000	740	0.06	0.3	0.45	3	49.167	55.352	0.17	0.343	242	0.57
Bovine	Charolaise x Rustique	Young Bull	Pasture	Chops	Pet food	Others	0.16	68	32	2	30	0.012	50	1000	740	0.06	0.3	0.45	3	49.167	55.352	0.17	0.343	242	0.57
Bovine	Charolaise x Rustique	Young Bull	Pasture	Contents of intestines	Spreading/Compost	GIT	2.53	85	15	13	2	0.012	50	1000	740	0.06	0.3	0.45	3	49.167	55.352	0.17	4.024	0	0.57
Bovine	Charolaise x Rustique	Young Bull	Pasture	Contents of the rumen	Spreading/Compost	GIT	4.87	68	32	29	3	0.012	50	1000	740	0.06	0.3	0.45	3	49.167	55.352	0.17	4.024	0	0.57
Bovine	Charolaise x Rustique	Young Bull	Pasture	Ears	PAP C3	Others	0.08	65	35	10	24	0.012	50	1000	740	0.06	0.3	0.45	3	49.167	55.352	0.17	0.343	283	0.57
Bovine	Charolaise x Rustique	Young Bull	Pasture	Esophagus	Pet food	Others	0.11	75	25	4	20	0.012	50	1000	740	0.06	0.3	0.45	3	49.167	55.352	0.17	0.343	242	0.57
Bovine	Charolaise x Rustique	Young Bull	Pasture	Fat	Fat and greaves C3	Carcass	6.84	10	90	88	2	0.012	50	1000	740	0.06	0.3	0.45	3	49.167	55.352	0.17	0.354	300	0.57
Bovine	Charolaise x Rustique	Young Bull	Pasture	Fat around heart	Fat and greaves C3	Others	0.22	10	90	88	2	0.012	50	1000	740	0.06	0.3	0.45	3	49.167	55.352	0.17	0.343	300	0.57
Bovine	Charolaise x Rustique	Young Bull	Pasture	Fat in the kidney	Fat and greaves C3	Others	0.03	10	90	88	2	0.012	50	1000	740	0.06	0.3	0.45	3	49.167	55.352	0.17	0.343	300	0.57
Bovine	Charolaise x Rustique	Young Bull	Pasture	Feet (without hooves)	Gelatin C3	Others	1.44	69	31	5	20	0.012	50	1000	740	0.06	0.3	0.45	3	49.167	55.352	0.17	0.343	10	0.57
Bovine	Charolaise x Rustique	Young Bull	Pasture	Floatation fat	Spreading/Compost	Others	0.91	15	85	84	1	0.012	50	1000	740	0.06	0.3	0.45	3	49.167	55.352	0.17	0.343	0	0.57
Bovine	Charolaise x Rustique	Young Bull	Pasture	Forehead	C1-C2 for disposal	Others	0.03	68	32	2	30	0.012	50	1000	740	0.06	0.3	0.45	3	49.167	55.352	0.17	0.343	0	0.57
Bovine	Charolaise x Rustique	Young Bull	Pasture	Forelock	PAP C3	Others	0.09	20	80	0	79	0.012	50	1000	740	0.06	0.3	0.45	3	49.167	55.352	0.17	0.343	283	0.57
Bovine	Charolaise x Rustique	Young Bull	Pasture	Gallbladder	Pet food	Others	0.04	75	25	5	20	0.012	50	1000	740	0.06	0.3	0.45	3	49.167	55.352	0.17	0.343	242	0.57
Bovine	Charolaise x Rustique	Young Bull	Pasture	Head trimmings	Pet food	Others	0.3	75	25	3	21	0.012	50	1000	740	0.06	0.3	0.45	3	49.167	55.352	0.17	0.343	242	0.57
Bovine	Charolaise x Rustique	Young Bull	Pasture	Heart	Human food	Others	0.36	75	25	3	20	0.012	50	1000	740	0.06	0.3	0.45	3	49.167	55.352	0.17	0.343	700	0.57
Bovine	Charolaise x Rustique	Young Bull	Pasture	Heart trimmings	Pet food	Others	0.04	75	25	3	21	0.012	50	1000	740	0.06	0.3	0.45	3	49.167	55.352	0.17	0.343	242	0.57
Bovine	Charolaise x Rustique	Young Bull	Pasture	Hide	Skin tannery C3	Others	5.65	68	32	2	30	0.012	50	1000	740	0.06	0.3	0.45	3	49.167	55.352	0.17	0.343	5500	0.57
Bovine	Charolaise x Rustique	Young Bull	Pasture	Hooves	PAP C3	Others	0.25	20	80	0	79	0.012	50	1000	740	0.06	0.3	0.45	3	49.167	55.352	0.17	0.343	283	0.57
Bovine	Charolaise x Rustique	Young Bull	Pasture	Horns	PAP C3	Others	0.06	20	80	0	79	0.012	50	1000	740	0.06	0.3	0.45	3	49.167	55.352	0.17	0.343	283	0.57
Bovine	Charolaise x Rustique	Young Bull	Pasture	Kidney	Human food	Others	0.22	75	25	2	21	0.012	50	1000	740	0.06	0.3	0.45	3	49.167	55.352	0.17	0.343	1340	0.57
Bovine	Charolaise x Rustique	Young Bull	Pasture	Large intestine	C1-C2 for disposal	GIT	1.44	75	25	5	20	0.012	50	1000	740	0.06	0.3	0.45	3	49.167	55.352	0.17	4.024	0	0.57
Bovine	Charolaise x Rustique	Young Bull	Pasture	Liver	Human food	Liver	1.46	70	30	5	20	0.012	50	1000	740	0.06	0.3	0.45	3	49.167	55.352	0.17	2.013	1600	0.57
Bovine	Charolaise x Rustique	Young Bull	Pasture	Liver trimmings	Pet food	Liver	0.16	75	25	3	21	0.012	50	1000	740	0.06	0.3	0.45	3	49.167	55.352	0.17	2.013	242	0.57
Bovine	Charolaise x Rustique	Young Bull	Pasture	Lower jaw	PAP C3	Others	0.4	60	40	15	15	0.012	50	1000	740	0.06	0.3	0.45	3	49.167	55.352	0.17	0.343	283	0.57
Bovine	Charolaise x Rustique	Young Bull	Pasture	Lungs	Pet food	Others	0.82	74	26	1	25	0.012	50	1000	740	0.06	0.3	0.45	3	49.167	55.352	0.17	0.343	242	0.57
Bovine	Charolaise x Rustique	Young Bull	Pasture	Mask	Skin tannery C3	Others	0.38	68	32	2	30	0.012	50	1000	740	0.06	0.3	0.45	3	49.167	55.352	0.17	0.343	5500	0.57
Bovine	Charolaise x Rustique	Young Bull	Pasture	Mesenteric fat	C1-C2 for disposal	GIT	1.18	10	90	88	2	0.012	50	1000	740	0.06	0.3	0.45	3	49.167	55.352	0.17	4.024	0	0.57
Bovine	Charolaise x Rustique	Young Bull	Pasture	Muscle	Human food	Carcass	38.19	76	24	5	20	0.012	50	1000	740	0.06	0.3	0.45	3	49.167	55.352	0.17	0.354	5510	0.57
Bovine	Charolaise x Rustique	Young Bull	Pasture	Muzzle	Human food	Others	0.2	68	32	2	30	0.012	50	1000	740	0.06	0.3	0.45	3	49.167	55.352	0.17	0.343	3310	0.57
Bovine	Charolaise x Rustique	Young Bull	Pasture	Omasum	Human food	GIT	0.18	75	25	5	20	0.012	50	1000	740	0.06	0.3	0.45	3	49.167	55.352	0.17	4.024	2470	0.57
Bovine	Charolaise x Rustique	Young Bull	Pasture	Omasum fat	Fat and greaves C3	GIT	0.12	20	80	75	5	0.012	50	1000	740	0.06	0.3	0.45	3	49.167	55.352	0.17	4.024	300	0.57
Bovine	Charolaise x Rustique	Young Bull	Pasture	Rumen and forestomach	Human food	GIT	0.94	75	25	5	20	0.012	50	1000	740	0.06	0.3	0.45	3	49.167	55.352	0.17	4.024	2470	0.57
Bovine	Charolaise x Rustique	Young Bull	Pasture	Rumen fat	Fat and greaves C3	GIT	0.18	10	80	75	5	0.012	50	1000	740	0.06	0.3	0.45	3	49.167	55.352	0.17	4.024	300	0.57
Bovine	Charolaise x Rustique	Young Bull	Pasture	Sanitary seizures	C1-C2 for disposal	Others	0.19	66	34	16	17	0.012	50	1000	740	0.06	0.3	0.45	3	49.167	55.352	0.17	0.343	0	0.57
Bovine	Charolaise x Rustique	Young Bull	Pasture	Screening and sifting wastes	C1-C2 for disposal	Others	0.36	15	85	84	1	0.012	50	1000	740	0.06	0.3	0.45	3	49.167	55.352	0.17	0.343	0	0.57
Bovine	Charolaise x Rustique	Young Bull	Pasture	Small intestine	PAP C3	GIT	1.09	75	25	5	20	0.012	50	1000	740	0.06	0.3	0.45	3	49.167	55.352	0.17	4.024	200	0.57
Bovine	Charolaise x Rustique	Young Bull	Pasture	Spinal cord	C1-C2 for disposal	Others	0.18	75	25	10	10	0.012	50	1000	740	0.06	0.3	0.45	3	49.167	55.352	0.17	0.343	0	0.57
Bovine	Charolaise x Rustique	Young Bull	Pasture	Spinal cord waste	C1-C2 for disposal	Others	0.05	75	25	10	10	0.012	50	1000	740	0.06	0.3	0.45	3	49.167	55.352	0.17	0.343	0	0.57
Bovine	Charolaise x Rustique	Young Bull	Pasture	Spine	C1-C2 for disposal	Carcass	2.73	60	40	15	15	0.012	50	1000	740	0.06	0.3	0.45	3	49.167	55.352	0.17	0.354	0	0.57
Bovine	Charolaise x Rustique	Young Bull	Pasture	Spleen	Pet food	Others	0.22	75	25	4	21	0.012	50	1000	740	0.06	0.3	0.45	3	49.167	55.352	0.17	0.343	242	0.57
Bovine	Charolaise x Rustique	Young Bull	Pasture	Stillborn	PAP C3	GIT	0.54	75	25	2	21	0.012	50	1000	740	0.06	0.3	0.45	3	49.167	55.352	0.17	4.024	0	0.57
[truncated: 7,632 more rows]
